# Supplementary material for: Diverse ring-opening reactions of rhodium η4-azaborete complexes
Source: Chem Sci. 2020 Aug 4;11(34):9134–40. doi: 10.1039/d0sc02283g (PMC8163374; doi:10.1039/d0sc02283g)
Supplement: SC-011-D0SC02283G-s002 [file SC-011-D0SC02283G-s002.cif]

# Electronic Supplementary Material (ESI) for Chemical Science.
# This journal is © The Royal Society of Chemistry 2020

####################################################################### 
# 
# This file contains crystal structure data downloaded from the 
# Cambridge Structural Database (CSD) hosted by the Cambridge 
# Crystallographic Data Centre (CCDC).
# 
# Full information about CCDC data access policies and citation 
# guidelines are available at http://www.ccdc.cam.ac.uk/access/V1 
# 
# Audit and citation data items may have been added by the CCDC. 
# Please retain this information to preserve the provenance of 
# this file and to allow appropriate attribution of the data. 
# 
#######################################################################

data_test_a
_database_code_depnum_ccdc_archive 'CCDC 1997139'
loop_
_audit_author_name
_audit_author_address
'Merlin Hess'
;Julius Maximilians Universitaet Wuerzburg
Germany
;
_audit_update_record             
;
2020-04-15 deposited with the CCDC.	2020-08-07 downloaded from the CCDC.
;


_audit_creation_method           SHELXL-2018/3
_shelx_SHELXL_version_number     2018/3
_chemical_name_systematic        ?
_chemical_name_common            ?
_chemical_melting_point          ?
_chemical_formula_moiety         'C25 H45 B Cl N P Rh'
_chemical_formula_sum            'C25 H45 B Cl N P Rh'
_chemical_formula_weight         539.76

loop_
_atom_type_symbol
_atom_type_description
_atom_type_scat_dispersion_real
_atom_type_scat_dispersion_imag
_atom_type_scat_source
C C 0.0033 0.0016 'International Tables Vol C Tables 4.2.6.8 and 6.1.1.4'
H H 0.0000 0.0000 'International Tables Vol C Tables 4.2.6.8 and 6.1.1.4'
B B 0.0013 0.0007 'International Tables Vol C Tables 4.2.6.8 and 6.1.1.4'
N N 0.0061 0.0033 'International Tables Vol C Tables 4.2.6.8 and 6.1.1.4'
P P 0.1023 0.0942 'International Tables Vol C Tables 4.2.6.8 and 6.1.1.4'
Cl Cl 0.1484 0.1585 'International Tables Vol C Tables 4.2.6.8 and 6.1.1.4'
Rh Rh -1.1178 0.9187 'International Tables Vol C Tables 4.2.6.8 and 6.1.1.4'

_space_group_crystal_system      triclinic
_space_group_IT_number           2
_space_group_name_H-M_alt        'P -1'
_space_group_name_Hall           '-P 1'

_shelx_space_group_comment       
;
The symmetry employed for this shelxl refinement is uniquely defined
by the following loop, which should always be used as a source of
symmetry information in preference to the above space-group names.
They are only intended as comments.
;

loop_
_space_group_symop_operation_xyz
'x, y, z'
'-x, -y, -z'

_cell_length_a                   7.2623(5)
_cell_length_b                   8.3682(6)
_cell_length_c                   23.6179(17)
_cell_angle_alpha                81.735(2)
_cell_angle_beta                 87.228(2)
_cell_angle_gamma                72.334(2)
_cell_volume                     1353.41(17)
_cell_formula_units_Z            2
_cell_measurement_temperature    100(2)
_cell_measurement_reflns_used    3719
_cell_measurement_theta_min      2.58
_cell_measurement_theta_max      26.29


_exptl_special_details           
;
The crystal was immersed in a film of perfluoropolyether oil, mounted on a 
polyimide microloop (MicroMounts of MiTeGen) and transferred to stream of cold 
nitrogen (Oxford Cryostream 700).
;
_exptl_crystal_description       block
_exptl_crystal_colour            yellow
_exptl_crystal_density_meas      ?
_exptl_crystal_density_method    ?
_exptl_crystal_density_diffrn    1.324
_exptl_crystal_F_000             568
_exptl_transmission_factor_min   ?
_exptl_transmission_factor_max   ?
_exptl_crystal_size_max          0.156
_exptl_crystal_size_mid          0.122
_exptl_crystal_size_min          0.069
_exptl_absorpt_coefficient_mu    0.801
_shelx_estimated_absorpt_T_min   0.885
_shelx_estimated_absorpt_T_max   0.947
_exptl_absorpt_correction_type   multi-scan
_exptl_absorpt_correction_T_min  0.6888
_exptl_absorpt_correction_T_max  0.7454
_exptl_absorpt_process_details   'SadAbs 2014/4 (Bruker AXS)'
_exptl_absorpt_special_details   ?
_diffrn_ambient_temperature      100(2)
_diffrn_radiation_wavelength     0.71073
_diffrn_radiation_type           MoK\a
_diffrn_radiation_monochromator  'multi-layer mirror'
_diffrn_source                   'rotating-anode (Nonius FR-591)'
_diffrn_measurement_device_type  'Bruker X8-APEX II'
_diffrn_measurement_method       '\f and \w scans'
_diffrn_detector                 'CCD area detector (Photon 100)'
_diffrn_detector_area_resol_mean 10.24
_diffrn_reflns_number            12215
_diffrn_reflns_av_unetI/netI     0.0583
_diffrn_reflns_av_R_equivalents  0.0347
_diffrn_reflns_limit_h_min       -8
_diffrn_reflns_limit_h_max       9
_diffrn_reflns_limit_k_min       -10
_diffrn_reflns_limit_k_max       9
_diffrn_reflns_limit_l_min       -29
_diffrn_reflns_limit_l_max       29
_diffrn_reflns_theta_min         1.743
_diffrn_reflns_theta_max         26.397
_diffrn_reflns_theta_full        26.000
_diffrn_measured_fraction_theta_max 0.999
_diffrn_measured_fraction_theta_full 1.000
_diffrn_reflns_Laue_measured_fraction_max 0.999
_diffrn_reflns_Laue_measured_fraction_full 1.000
_diffrn_reflns_point_group_measured_fraction_max 0.999
_diffrn_reflns_point_group_measured_fraction_full 1.000
_reflns_number_total             5548
_reflns_number_gt                4643
_reflns_threshold_expression     'I > 2\s(I)'
_reflns_Friedel_coverage         0.000
_reflns_Friedel_fraction_max     .
_reflns_Friedel_fraction_full    .

_reflns_special_details          
;
 Reflections were merged by SHELXL according to the crystal
 class for the calculation of statistics and refinement.
 
 _reflns_Friedel_fraction is defined as the number of unique
 Friedel pairs measured divided by the number that would be
 possible theoretically, ignoring centric projections and
 systematic absences.
;

_computing_data_collection       'APEX2 ver. 2014.9 (Bruker AXS)'
_computing_cell_refinement       'Saint+ ver. V8.34A (Bruker AXS)'
_computing_data_reduction        'Saint+ ver. V8.34A (Bruker AXS)'
_computing_structure_solution    'SHELXT (Sheldrick, 2014)'
_computing_structure_refinement  'SHELXL-2018/3 (Sheldrick, 2018)'
_computing_molecular_graphics    'ShelXLe (Huebschle et all, 2011)'
_computing_publication_material  'SHELXL-2018/3 (Sheldrick, 2018)'
_refine_special_details          
;

 Refinement of F^2^ against ALL reflections. The weighted R-factor wR and 
goodness of fit S are based on F^2^, conventional R-factors R are based on F, 
with F set to zero for negative F^2^. The threshold expression of F^2^ > 
2sigma(F^2^) is used only for calculating R-factors(gt) etc. and is not 
relevant to the choice of reflections for refinement. R-factors based on F^2^ 
are statistically about twice as large as those based on F, and R-factors 
based on ALL data will be even larger.
;
_refine_ls_structure_factor_coef Fsqd
_refine_ls_matrix_type           full
_refine_ls_weighting_scheme      calc
_refine_ls_weighting_details     
'w=1/[\s^2^(Fo^2^)+(0.0301P)^2^+0.2381P] where P=(Fo^2^+2Fc^2^)/3'
_atom_sites_solution_primary     dual
_atom_sites_solution_secondary   difmap
_atom_sites_solution_hydrogens   geom
_refine_ls_hydrogen_treatment    constr
_refine_ls_extinction_method     none
_refine_ls_extinction_coef       .
_refine_ls_number_reflns         5548
_refine_ls_number_parameters     284
_refine_ls_number_restraints     0
_refine_ls_R_factor_all          0.0494
_refine_ls_R_factor_gt           0.0355
_refine_ls_wR_factor_ref         0.0733
_refine_ls_wR_factor_gt          0.0688
_refine_ls_goodness_of_fit_ref   1.029
_refine_ls_restrained_S_all      1.029
_refine_ls_shift/su_max          0.001
_refine_ls_shift/su_mean         0.000

loop_
_atom_site_label
_atom_site_type_symbol
_atom_site_fract_x
_atom_site_fract_y
_atom_site_fract_z
_atom_site_U_iso_or_equiv
_atom_site_adp_type
_atom_site_occupancy
_atom_site_site_symmetry_order
_atom_site_calc_flag
_atom_site_refinement_flags_posn
_atom_site_refinement_flags_adp
_atom_site_refinement_flags_occupancy
_atom_site_disorder_assembly
_atom_site_disorder_group
C1 C 0.5107(4) 0.5399(3) 0.27114(11) 0.0135(6) Uani 1 1 d . . . . .
P1 P 0.69960(11) 0.36049(9) 0.13688(3) 0.01475(17) Uani 1 1 d . . . . .
N1 N 0.6823(3) 0.5023(3) 0.30643(9) 0.0119(5) Uani 1 1 d . . . . .
B1 B 0.6900(5) 0.3184(4) 0.31364(13) 0.0141(7) Uani 1 1 d . . . . .
Cl3 Cl 1.03611(11) 0.49827(9) 0.19297(3) 0.02081(17) Uani 1 1 d . . . . .
C3 C 0.3570(4) 0.7019(3) 0.25706(12) 0.0193(7) Uani 1 1 d . . . . .
H3A H 0.263299 0.686620 0.231430 0.029 Uiso 1 1 calc R U . . .
H3B H 0.414190 0.787803 0.238119 0.029 Uiso 1 1 calc R U . . .
H3C H 0.291423 0.738759 0.292291 0.029 Uiso 1 1 calc R U . . .
C2 C 0.5208(4) 0.3670(3) 0.27183(11) 0.0147(6) Uani 1 1 d . . . . .
H2 H 0.424821 0.309471 0.263484 0.018 Uiso 1 1 calc R U . . .
Rh2 Rh 0.74691(3) 0.43519(3) 0.22280(2) 0.01197(7) Uani 1 1 d . . . . .
C6 C 0.6326(5) 0.6273(4) 0.39482(12) 0.0250(7) Uani 1 1 d . . . . .
H6A H 0.670706 0.702618 0.416908 0.038 Uiso 1 1 calc R U . . .
H6B H 0.655536 0.515532 0.417553 0.038 Uiso 1 1 calc R U . . .
H6C H 0.495068 0.674583 0.385359 0.038 Uiso 1 1 calc R U . . .
C5 C 0.9645(4) 0.5231(4) 0.35240(12) 0.0187(7) Uani 1 1 d . . . . .
H5A H 1.013481 0.591498 0.374697 0.028 Uiso 1 1 calc R U . . .
H5B H 1.037378 0.510004 0.316470 0.028 Uiso 1 1 calc R U . . .
H5C H 0.979641 0.411339 0.374431 0.028 Uiso 1 1 calc R U . . .
C4 C 0.7525(4) 0.6103(3) 0.33940(11) 0.0162(6) Uani 1 1 d . . . . .
C9 C 0.6827(5) 0.1203(3) 0.40531(12) 0.0197(7) Uani 1 1 d . . . . .
C8 C 0.7961(4) 0.1665(3) 0.35950(11) 0.0160(6) Uani 1 1 d . . . . .
C7 C 0.7287(5) 0.7851(3) 0.30452(12) 0.0233(7) Uani 1 1 d . . . . .
H7A H 0.794325 0.847927 0.324085 0.035 Uiso 1 1 calc R U . . .
H7B H 0.590990 0.847918 0.300820 0.035 Uiso 1 1 calc R U . . .
H7C H 0.785640 0.770903 0.266400 0.035 Uiso 1 1 calc R U . . .
C10 C 0.7669(5) -0.0176(4) 0.44676(12) 0.0235(7) Uani 1 1 d . . . . .
H10 H 0.688894 -0.048299 0.477306 0.028 Uiso 1 1 calc R U . . .
C11 C 0.9586(5) -0.1097(3) 0.44454(12) 0.0226(7) Uani 1 1 d . . . . .
C12 C 1.0693(5) -0.0608(3) 0.39997(12) 0.0232(7) Uani 1 1 d . . . . .
H12 H 1.202785 -0.121503 0.398215 0.028 Uiso 1 1 calc R U . . .
C13 C 0.9918(5) 0.0745(3) 0.35757(12) 0.0184(7) Uani 1 1 d . . . . .
C14 C 1.1237(5) 0.1134(4) 0.30950(12) 0.0238(7) Uani 1 1 d . . . . .
H14A H 1.252656 0.095284 0.324740 0.036 Uiso 1 1 calc R U . . .
H14B H 1.071368 0.231511 0.292121 0.036 Uiso 1 1 calc R U . . .
H14C H 1.132517 0.038523 0.280497 0.036 Uiso 1 1 calc R U . . .
C15 C 0.4724(5) 0.2171(4) 0.41247(13) 0.0295(8) Uani 1 1 d . . . . .
H15A H 0.395207 0.138218 0.417281 0.044 Uiso 1 1 calc R U . . .
H15B H 0.428658 0.300361 0.378474 0.044 Uiso 1 1 calc R U . . .
H15C H 0.457007 0.275569 0.446288 0.044 Uiso 1 1 calc R U . . .
C16 C 1.0441(6) -0.2589(4) 0.48919(13) 0.0357(9) Uani 1 1 d . . . . .
H16A H 1.178298 -0.314795 0.478980 0.053 Uiso 1 1 calc R U . . .
H16B H 0.969109 -0.339171 0.491137 0.053 Uiso 1 1 calc R U . . .
H16C H 1.040359 -0.219701 0.526509 0.053 Uiso 1 1 calc R U . . .
C17 C 0.5055(4) 0.2601(4) 0.13714(11) 0.0178(6) Uani 1 1 d . . . . .
H17 H 0.392784 0.334673 0.156313 0.021 Uiso 1 1 calc R U . . .
C18 C 0.5549(5) 0.0875(4) 0.17476(13) 0.0258(7) Uani 1 1 d . . . . .
H18A H 0.435471 0.059949 0.186321 0.039 Uiso 1 1 calc R U . . .
H18B H 0.623957 0.091752 0.208887 0.039 Uiso 1 1 calc R U . . .
H18C H 0.636859 0.000455 0.153121 0.039 Uiso 1 1 calc R U . . .
C19 C 0.4311(5) 0.2492(5) 0.07860(12) 0.0330(9) Uani 1 1 d . . . . .
H19A H 0.328226 0.195014 0.083951 0.049 Uiso 1 1 calc R U . . .
H19B H 0.537390 0.182298 0.056661 0.049 Uiso 1 1 calc R U . . .
H19C H 0.380132 0.363469 0.057765 0.049 Uiso 1 1 calc R U . . .
C20 C 0.9244(5) 0.2258(4) 0.10727(12) 0.0218(7) Uani 1 1 d . . . . .
H20 H 1.016277 0.294867 0.103506 0.026 Uiso 1 1 calc R U . . .
C21 C 1.0201(5) 0.0689(4) 0.14915(14) 0.0325(8) Uani 1 1 d . . . . .
H21A H 1.150475 0.014049 0.135520 0.049 Uiso 1 1 calc R U . . .
H21B H 0.943277 -0.010116 0.151930 0.049 Uiso 1 1 calc R U . . .
H21C H 1.027907 0.101937 0.186908 0.049 Uiso 1 1 calc R U . . .
C22 C 0.9157(5) 0.1775(5) 0.04762(13) 0.0346(9) Uani 1 1 d . . . . .
H22A H 1.047192 0.126617 0.033920 0.052 Uiso 1 1 calc R U . . .
H22B H 0.851857 0.279006 0.021300 0.052 Uiso 1 1 calc R U . . .
H22C H 0.842586 0.095841 0.049442 0.052 Uiso 1 1 calc R U . . .
C23 C 0.6203(5) 0.5464(4) 0.08060(12) 0.0241(7) Uani 1 1 d . . . . .
H23 H 0.592839 0.504754 0.045242 0.029 Uiso 1 1 calc R U . . .
C24 C 0.7736(5) 0.6356(4) 0.06562(13) 0.0327(9) Uani 1 1 d . . . . .
H24A H 0.721447 0.736328 0.037662 0.049 Uiso 1 1 calc R U . . .
H24B H 0.886925 0.558604 0.049264 0.049 Uiso 1 1 calc R U . . .
H24C H 0.811346 0.669369 0.100289 0.049 Uiso 1 1 calc R U . . .
C25 C 0.4325(5) 0.6707(4) 0.09886(14) 0.0356(9) Uani 1 1 d . . . . .
H25A H 0.384589 0.761983 0.067288 0.053 Uiso 1 1 calc R U . . .
H25B H 0.457001 0.718672 0.132204 0.053 Uiso 1 1 calc R U . . .
H25C H 0.335723 0.611210 0.108788 0.053 Uiso 1 1 calc R U . . .

loop_
_atom_site_aniso_label
_atom_site_aniso_U_11
_atom_site_aniso_U_22
_atom_site_aniso_U_33
_atom_site_aniso_U_23
_atom_site_aniso_U_13
_atom_site_aniso_U_12
C1 0.0109(17) 0.0181(14) 0.0105(13) -0.0021(11) 0.0003(11) -0.0028(12)
P1 0.0139(5) 0.0200(4) 0.0120(4) -0.0027(3) 0.0002(3) -0.0075(3)
N1 0.0131(14) 0.0135(12) 0.0101(11) -0.0016(9) -0.0013(9) -0.0053(10)
B1 0.014(2) 0.0137(16) 0.0144(16) -0.0041(13) 0.0027(13) -0.0032(13)
Cl3 0.0156(4) 0.0324(4) 0.0191(4) -0.0049(3) 0.0018(3) -0.0139(3)
C3 0.0184(19) 0.0172(15) 0.0202(15) -0.0007(12) -0.0022(12) -0.0031(13)
C2 0.0172(18) 0.0162(14) 0.0133(14) -0.0013(11) 0.0022(11) -0.0095(12)
Rh2 0.01137(13) 0.01408(12) 0.01119(11) -0.00131(8) -0.00087(8) -0.00497(9)
C6 0.025(2) 0.0260(17) 0.0257(17) -0.0125(13) 0.0021(14) -0.0068(14)
C5 0.0185(18) 0.0201(15) 0.0191(15) -0.0054(12) -0.0050(12) -0.0062(13)
C4 0.0216(19) 0.0134(14) 0.0154(14) -0.0033(11) -0.0028(12) -0.0071(13)
C9 0.023(2) 0.0179(15) 0.0195(15) -0.0003(12) -0.0056(13) -0.0089(13)
C8 0.0216(19) 0.0132(14) 0.0156(14) -0.0021(11) -0.0031(12) -0.0083(13)
C7 0.030(2) 0.0158(15) 0.0261(17) -0.0027(13) -0.0092(14) -0.0081(14)
C10 0.037(2) 0.0215(16) 0.0160(15) 0.0003(12) -0.0019(13) -0.0160(15)
C11 0.040(2) 0.0123(14) 0.0165(15) -0.0009(12) -0.0119(14) -0.0078(14)
C12 0.026(2) 0.0146(15) 0.0264(17) -0.0059(12) -0.0102(14) 0.0007(13)
C13 0.028(2) 0.0127(14) 0.0163(15) -0.0061(11) -0.0033(12) -0.0058(13)
C14 0.022(2) 0.0228(16) 0.0232(16) -0.0016(13) -0.0022(13) -0.0026(14)
C15 0.027(2) 0.040(2) 0.0219(17) 0.0037(14) 0.0047(14) -0.0143(16)
C16 0.060(3) 0.0204(17) 0.0253(18) 0.0033(14) -0.0151(17) -0.0102(17)
C17 0.0160(18) 0.0262(16) 0.0142(14) -0.0021(12) -0.0003(12) -0.0109(13)
C18 0.025(2) 0.0220(17) 0.0332(18) -0.0009(14) -0.0011(14) -0.0128(15)
C19 0.030(2) 0.062(2) 0.0198(17) -0.0084(16) 0.0014(14) -0.0321(19)
C20 0.0182(19) 0.0313(17) 0.0212(16) -0.0095(13) 0.0036(13) -0.0129(14)
C21 0.020(2) 0.0355(19) 0.038(2) -0.0128(16) 0.0043(15) 0.0000(15)
C22 0.024(2) 0.056(2) 0.0292(19) -0.0243(17) 0.0098(15) -0.0136(18)
C23 0.029(2) 0.0288(17) 0.0151(15) 0.0028(13) -0.0036(13) -0.0114(15)
C24 0.042(3) 0.037(2) 0.0251(18) 0.0082(15) -0.0067(15) -0.0243(18)
C25 0.040(3) 0.0297(19) 0.0269(18) 0.0047(15) -0.0080(16) 0.0018(17)

_geom_special_details            
;
 All esds (except the esd in the dihedral angle between two l.s. planes)
 are estimated using the full covariance matrix.  The cell esds are taken
 into account individually in the estimation of esds in distances, angles
 and torsion angles; correlations between esds in cell parameters are only
 used when they are defined by crystal symmetry.  An approximate (isotropic)
 treatment of cell esds is used for estimating esds involving l.s. planes.
;

loop_
_geom_bond_atom_site_label_1
_geom_bond_atom_site_label_2
_geom_bond_distance
_geom_bond_site_symmetry_2
_geom_bond_publ_flag
C1 C2 1.424(4) . ?
C1 N1 1.460(3) . ?
C1 C3 1.478(4) . ?
C1 Rh2 2.049(3) . ?
C1 B1 2.065(4) . ?
P1 C17 1.846(3) . ?
P1 C20 1.851(3) . ?
P1 C23 1.859(3) . ?
P1 Rh2 2.2779(7) . ?
N1 C4 1.484(3) . ?
N1 B1 1.508(4) . ?
N1 Rh2 2.123(2) . ?
B1 C2 1.533(4) . ?
B1 C8 1.573(4) . ?
B1 Rh2 2.299(3) . ?
Cl3 Rh2 2.3683(8) . ?
C3 H3A 0.9800 . ?
C3 H3B 0.9800 . ?
C3 H3C 0.9800 . ?
C2 Rh2 2.135(3) . ?
C2 H2 1.0000 . ?
C6 C4 1.536(4) . ?
C6 H6A 0.9800 . ?
C6 H6B 0.9800 . ?
C6 H6C 0.9800 . ?
C5 C4 1.515(4) . ?
C5 H5A 0.9800 . ?
C5 H5B 0.9800 . ?
C5 H5C 0.9800 . ?
C4 C7 1.537(4) . ?
C9 C10 1.403(4) . ?
C9 C8 1.409(4) . ?
C9 C15 1.510(4) . ?
C8 C13 1.398(4) . ?
C7 H7A 0.9800 . ?
C7 H7B 0.9800 . ?
C7 H7C 0.9800 . ?
C10 C11 1.374(5) . ?
C10 H10 0.9500 . ?
C11 C12 1.385(4) . ?
C11 C16 1.507(4) . ?
C12 C13 1.394(4) . ?
C12 H12 0.9500 . ?
C13 C14 1.513(4) . ?
C14 H14A 0.9800 . ?
C14 H14B 0.9800 . ?
C14 H14C 0.9800 . ?
C15 H15A 0.9800 . ?
C15 H15B 0.9800 . ?
C15 H15C 0.9800 . ?
C16 H16A 0.9800 . ?
C16 H16B 0.9800 . ?
C16 H16C 0.9800 . ?
C17 C19 1.533(4) . ?
C17 C18 1.534(4) . ?
C17 H17 1.0000 . ?
C18 H18A 0.9800 . ?
C18 H18B 0.9800 . ?
C18 H18C 0.9800 . ?
C19 H19A 0.9800 . ?
C19 H19B 0.9800 . ?
C19 H19C 0.9800 . ?
C20 C21 1.525(4) . ?
C20 C22 1.530(4) . ?
C20 H20 1.0000 . ?
C21 H21A 0.9800 . ?
C21 H21B 0.9800 . ?
C21 H21C 0.9800 . ?
C22 H22A 0.9800 . ?
C22 H22B 0.9800 . ?
C22 H22C 0.9800 . ?
C23 C24 1.521(4) . ?
C23 C25 1.529(4) . ?
C23 H23 1.0000 . ?
C24 H24A 0.9800 . ?
C24 H24B 0.9800 . ?
C24 H24C 0.9800 . ?
C25 H25A 0.9800 . ?
C25 H25B 0.9800 . ?
C25 H25C 0.9800 . ?

loop_
_geom_angle_atom_site_label_1
_geom_angle_atom_site_label_2
_geom_angle_atom_site_label_3
_geom_angle
_geom_angle_site_symmetry_1
_geom_angle_site_symmetry_3
_geom_angle_publ_flag
C2 C1 N1 94.6(2) . . ?
C2 C1 C3 133.9(3) . . ?
N1 C1 C3 129.2(2) . . ?
C2 C1 Rh2 73.40(16) . . ?
N1 C1 Rh2 72.24(14) . . ?
C3 C1 Rh2 128.07(19) . . ?
C2 C1 B1 47.91(16) . . ?
N1 C1 B1 46.87(14) . . ?
C3 C1 B1 163.6(2) . . ?
Rh2 C1 B1 67.94(12) . . ?
C17 P1 C20 109.88(14) . . ?
C17 P1 C23 102.94(13) . . ?
C20 P1 C23 103.84(14) . . ?
C17 P1 Rh2 114.36(9) . . ?
C20 P1 Rh2 112.51(9) . . ?
C23 P1 Rh2 112.42(10) . . ?
C1 N1 C4 131.4(2) . . ?
C1 N1 B1 88.2(2) . . ?
C4 N1 B1 135.5(2) . . ?
C1 N1 Rh2 66.82(13) . . ?
C4 N1 Rh2 132.16(18) . . ?
B1 N1 Rh2 76.50(14) . . ?
N1 B1 C2 88.4(2) . . ?
N1 B1 C8 130.6(2) . . ?
C2 B1 C8 139.0(3) . . ?
N1 B1 C1 44.98(14) . . ?
C2 B1 C1 43.58(15) . . ?
C8 B1 C1 165.5(2) . . ?
N1 B1 Rh2 63.88(13) . . ?
C2 B1 Rh2 64.13(15) . . ?
C8 B1 Rh2 138.2(2) . . ?
C1 B1 Rh2 55.70(11) . . ?
C1 C3 H3A 109.5 . . ?
C1 C3 H3B 109.5 . . ?
H3A C3 H3B 109.5 . . ?
C1 C3 H3C 109.5 . . ?
H3A C3 H3C 109.5 . . ?
H3B C3 H3C 109.5 . . ?
C1 C2 B1 88.5(2) . . ?
C1 C2 Rh2 66.88(15) . . ?
B1 C2 Rh2 75.63(17) . . ?
C1 C2 H2 133.3 . . ?
B1 C2 H2 133.3 . . ?
Rh2 C2 H2 133.3 . . ?
C1 Rh2 N1 40.93(9) . . ?
C1 Rh2 C2 39.73(10) . . ?
N1 Rh2 C2 59.69(9) . . ?
C1 Rh2 P1 118.82(8) . . ?
N1 Rh2 P1 158.38(6) . . ?
C2 Rh2 P1 100.11(7) . . ?
C1 Rh2 B1 56.36(11) . . ?
N1 Rh2 B1 39.62(9) . . ?
C2 Rh2 B1 40.24(11) . . ?
P1 Rh2 B1 129.39(8) . . ?
C1 Rh2 Cl3 135.96(8) . . ?
N1 Rh2 Cl3 107.22(6) . . ?
C2 Rh2 Cl3 164.55(7) . . ?
P1 Rh2 Cl3 93.83(3) . . ?
B1 Rh2 Cl3 124.58(9) . . ?
C4 C6 H6A 109.5 . . ?
C4 C6 H6B 109.5 . . ?
H6A C6 H6B 109.5 . . ?
C4 C6 H6C 109.5 . . ?
H6A C6 H6C 109.5 . . ?
H6B C6 H6C 109.5 . . ?
C4 C5 H5A 109.5 . . ?
C4 C5 H5B 109.5 . . ?
H5A C5 H5B 109.5 . . ?
C4 C5 H5C 109.5 . . ?
H5A C5 H5C 109.5 . . ?
H5B C5 H5C 109.5 . . ?
N1 C4 C5 108.1(2) . . ?
N1 C4 C6 107.2(2) . . ?
C5 C4 C6 110.9(2) . . ?
N1 C4 C7 110.6(2) . . ?
C5 C4 C7 109.5(2) . . ?
C6 C4 C7 110.6(2) . . ?
C10 C9 C8 119.6(3) . . ?
C10 C9 C15 118.1(3) . . ?
C8 C9 C15 122.2(2) . . ?
C13 C8 C9 118.4(3) . . ?
C13 C8 B1 124.8(3) . . ?
C9 C8 B1 116.7(3) . . ?
C4 C7 H7A 109.5 . . ?
C4 C7 H7B 109.5 . . ?
H7A C7 H7B 109.5 . . ?
C4 C7 H7C 109.5 . . ?
H7A C7 H7C 109.5 . . ?
H7B C7 H7C 109.5 . . ?
C11 C10 C9 122.1(3) . . ?
C11 C10 H10 119.0 . . ?
C9 C10 H10 119.0 . . ?
C10 C11 C12 117.7(3) . . ?
C10 C11 C16 120.8(3) . . ?
C12 C11 C16 121.5(3) . . ?
C11 C12 C13 122.3(3) . . ?
C11 C12 H12 118.9 . . ?
C13 C12 H12 118.9 . . ?
C12 C13 C8 119.9(3) . . ?
C12 C13 C14 118.0(3) . . ?
C8 C13 C14 122.1(2) . . ?
C13 C14 H14A 109.5 . . ?
C13 C14 H14B 109.5 . . ?
H14A C14 H14B 109.5 . . ?
C13 C14 H14C 109.5 . . ?
H14A C14 H14C 109.5 . . ?
H14B C14 H14C 109.5 . . ?
C9 C15 H15A 109.5 . . ?
C9 C15 H15B 109.5 . . ?
H15A C15 H15B 109.5 . . ?
C9 C15 H15C 109.5 . . ?
H15A C15 H15C 109.5 . . ?
H15B C15 H15C 109.5 . . ?
C11 C16 H16A 109.5 . . ?
C11 C16 H16B 109.5 . . ?
H16A C16 H16B 109.5 . . ?
C11 C16 H16C 109.5 . . ?
H16A C16 H16C 109.5 . . ?
H16B C16 H16C 109.5 . . ?
C19 C17 C18 110.8(2) . . ?
C19 C17 P1 116.6(2) . . ?
C18 C17 P1 112.2(2) . . ?
C19 C17 H17 105.4 . . ?
C18 C17 H17 105.4 . . ?
P1 C17 H17 105.4 . . ?
C17 C18 H18A 109.5 . . ?
C17 C18 H18B 109.5 . . ?
H18A C18 H18B 109.5 . . ?
C17 C18 H18C 109.5 . . ?
H18A C18 H18C 109.5 . . ?
H18B C18 H18C 109.5 . . ?
C17 C19 H19A 109.5 . . ?
C17 C19 H19B 109.5 . . ?
H19A C19 H19B 109.5 . . ?
C17 C19 H19C 109.5 . . ?
H19A C19 H19C 109.5 . . ?
H19B C19 H19C 109.5 . . ?
C21 C20 C22 110.3(3) . . ?
C21 C20 P1 112.1(2) . . ?
C22 C20 P1 117.8(2) . . ?
C21 C20 H20 105.2 . . ?
C22 C20 H20 105.2 . . ?
P1 C20 H20 105.2 . . ?
C20 C21 H21A 109.5 . . ?
C20 C21 H21B 109.5 . . ?
H21A C21 H21B 109.5 . . ?
C20 C21 H21C 109.5 . . ?
H21A C21 H21C 109.5 . . ?
H21B C21 H21C 109.5 . . ?
C20 C22 H22A 109.5 . . ?
C20 C22 H22B 109.5 . . ?
H22A C22 H22B 109.5 . . ?
C20 C22 H22C 109.5 . . ?
H22A C22 H22C 109.5 . . ?
H22B C22 H22C 109.5 . . ?
C24 C23 C25 110.4(3) . . ?
C24 C23 P1 112.9(2) . . ?
C25 C23 P1 110.1(2) . . ?
C24 C23 H23 107.7 . . ?
C25 C23 H23 107.7 . . ?
P1 C23 H23 107.7 . . ?
C23 C24 H24A 109.5 . . ?
C23 C24 H24B 109.5 . . ?
H24A C24 H24B 109.5 . . ?
C23 C24 H24C 109.5 . . ?
H24A C24 H24C 109.5 . . ?
H24B C24 H24C 109.5 . . ?
C23 C25 H25A 109.5 . . ?
C23 C25 H25B 109.5 . . ?
H25A C25 H25B 109.5 . . ?
C23 C25 H25C 109.5 . . ?
H25A C25 H25C 109.5 . . ?
H25B C25 H25C 109.5 . . ?

loop_
_geom_torsion_atom_site_label_1
_geom_torsion_atom_site_label_2
_geom_torsion_atom_site_label_3
_geom_torsion_atom_site_label_4
_geom_torsion
_geom_torsion_site_symmetry_1
_geom_torsion_site_symmetry_2
_geom_torsion_site_symmetry_3
_geom_torsion_site_symmetry_4
_geom_torsion_publ_flag
C2 C1 N1 C4 -162.5(3) . . . . ?
C3 C1 N1 C4 1.5(5) . . . . ?
Rh2 C1 N1 C4 126.6(3) . . . . ?
B1 C1 N1 C4 -157.3(3) . . . . ?
C2 C1 N1 B1 -5.1(2) . . . . ?
C3 C1 N1 B1 158.9(3) . . . . ?
Rh2 C1 N1 B1 -76.09(15) . . . . ?
C2 C1 N1 Rh2 70.95(16) . . . . ?
C3 C1 N1 Rh2 -125.0(3) . . . . ?
B1 C1 N1 Rh2 76.09(15) . . . . ?
C1 N1 B1 C2 4.8(2) . . . . ?
C4 N1 B1 C2 160.4(3) . . . . ?
Rh2 N1 B1 C2 -61.83(15) . . . . ?
C1 N1 B1 C8 -161.1(3) . . . . ?
C4 N1 B1 C8 -5.5(5) . . . . ?
Rh2 N1 B1 C8 132.3(3) . . . . ?
C4 N1 B1 C1 155.7(4) . . . . ?
Rh2 N1 B1 C1 -66.60(13) . . . . ?
C1 N1 B1 Rh2 66.60(13) . . . . ?
C4 N1 B1 Rh2 -137.8(3) . . . . ?
N1 C1 C2 B1 5.1(2) . . . . ?
C3 C1 C2 B1 -157.7(3) . . . . ?
Rh2 C1 C2 B1 75.00(16) . . . . ?
N1 C1 C2 Rh2 -69.94(15) . . . . ?
C3 C1 C2 Rh2 127.3(3) . . . . ?
B1 C1 C2 Rh2 -75.00(16) . . . . ?
N1 B1 C2 C1 -4.9(2) . . . . ?
C8 B1 C2 C1 158.7(4) . . . . ?
Rh2 B1 C2 C1 -66.49(15) . . . . ?
N1 B1 C2 Rh2 61.60(15) . . . . ?
C8 B1 C2 Rh2 -134.8(4) . . . . ?
C1 B1 C2 Rh2 66.49(15) . . . . ?
C1 N1 C4 C5 -162.6(3) . . . . ?
B1 N1 C4 C5 50.7(4) . . . . ?
Rh2 N1 C4 C5 -67.4(3) . . . . ?
C1 N1 C4 C6 77.9(3) . . . . ?
B1 N1 C4 C6 -68.8(4) . . . . ?
Rh2 N1 C4 C6 173.07(18) . . . . ?
C1 N1 C4 C7 -42.8(4) . . . . ?
B1 N1 C4 C7 170.6(3) . . . . ?
Rh2 N1 C4 C7 52.4(3) . . . . ?
C10 C9 C8 C13 -1.4(4) . . . . ?
C15 C9 C8 C13 177.1(3) . . . . ?
C10 C9 C8 B1 178.0(2) . . . . ?
C15 C9 C8 B1 -3.5(4) . . . . ?
N1 B1 C8 C13 -81.2(4) . . . . ?
C2 B1 C8 C13 120.6(4) . . . . ?
C1 B1 C8 C13 -147.0(8) . . . . ?
Rh2 B1 C8 C13 13.8(5) . . . . ?
N1 B1 C8 C9 99.4(4) . . . . ?
C2 B1 C8 C9 -58.8(5) . . . . ?
C1 B1 C8 C9 33.6(10) . . . . ?
Rh2 B1 C8 C9 -165.6(2) . . . . ?
C8 C9 C10 C11 0.5(4) . . . . ?
C15 C9 C10 C11 -178.1(3) . . . . ?
C9 C10 C11 C12 0.8(4) . . . . ?
C9 C10 C11 C16 -179.1(3) . . . . ?
C10 C11 C12 C13 -1.3(4) . . . . ?
C16 C11 C12 C13 178.6(3) . . . . ?
C11 C12 C13 C8 0.5(4) . . . . ?
C11 C12 C13 C14 -177.7(3) . . . . ?
C9 C8 C13 C12 0.9(4) . . . . ?
B1 C8 C13 C12 -178.4(2) . . . . ?
C9 C8 C13 C14 179.0(3) . . . . ?
B1 C8 C13 C14 -0.3(4) . . . . ?
C20 P1 C17 C19 -67.8(3) . . . . ?
C23 P1 C17 C19 42.3(3) . . . . ?
Rh2 P1 C17 C19 164.6(2) . . . . ?
C20 P1 C17 C18 61.5(2) . . . . ?
C23 P1 C17 C18 171.7(2) . . . . ?
Rh2 P1 C17 C18 -66.1(2) . . . . ?
C17 P1 C20 C21 -73.8(2) . . . . ?
C23 P1 C20 C21 176.7(2) . . . . ?
Rh2 P1 C20 C21 54.9(2) . . . . ?
C17 P1 C20 C22 55.7(3) . . . . ?
C23 P1 C20 C22 -53.8(3) . . . . ?
Rh2 P1 C20 C22 -175.6(2) . . . . ?
C17 P1 C23 C24 -171.0(2) . . . . ?
C20 P1 C23 C24 -56.4(3) . . . . ?
Rh2 P1 C23 C24 65.5(2) . . . . ?
C17 P1 C23 C25 65.1(2) . . . . ?
C20 P1 C23 C25 179.6(2) . . . . ?
Rh2 P1 C23 C25 -58.5(2) . . . . ?

_refine_diff_density_max         0.499
_refine_diff_density_min         -0.412
_refine_diff_density_rms         0.094

_shelx_res_file                  
;
TITL test_a.res in P-1
    test_a.res
    created by SHELXL-2018/3 at 19:20:14 on 09-Apr-2020
REM Old TITL test in P1

REM SHELXT solution in P-1
REM R1 0.081,  Rweak 0.010,  Alpha 0.036,  Orientation as input
REM Formula found by SHELXT:  C26 N Cl2 Rh

CELL  0.71073   7.2623   8.3682  23.6179   81.735   87.228   72.334
ZERR    2.000   0.0005   0.0006   0.0017    0.002    0.002    0.002
LATT  1
SFAC C H B N P CL RH
UNIT 50 90 2 2 2 2 2
TEMP -173.000
SIZE 0.069 0.122 0.156
L.S. 10
BOND $H
CONF
ACTA 52
LIST 4
FMAP 2
PLAN 20
WGHT    0.030100    0.238100
FVAR       0.55902
C1    1    0.510737    0.539862    0.271145    11.00000    0.01095    0.01808 =
         0.01054   -0.00209    0.00029   -0.00284
P1    5    0.699604    0.360488    0.136882    11.00000    0.01395    0.02005 =
         0.01200   -0.00271    0.00019   -0.00746
N1    4    0.682273    0.502303    0.306431    11.00000    0.01313    0.01352 =
         0.01010   -0.00161   -0.00129   -0.00526
B1    3    0.690042    0.318408    0.313638    11.00000    0.01393    0.01365 =
         0.01439   -0.00406    0.00275   -0.00316
CL3   6    1.036108    0.498268    0.192973    11.00000    0.01565    0.03242 =
         0.01914   -0.00494    0.00175   -0.01391
C3    1    0.356963    0.701906    0.257060    11.00000    0.01844    0.01724 =
         0.02023   -0.00067   -0.00225   -0.00305
AFIX 137
H3A   2    0.263299    0.686620    0.231430    11.00000   -1.50000
H3B   2    0.414190    0.787803    0.238119    11.00000   -1.50000
H3C   2    0.291423    0.738759    0.292291    11.00000   -1.50000
AFIX   0
C2    1    0.520754    0.366985    0.271834    11.00000    0.01719    0.01620 =
         0.01328   -0.00127    0.00224   -0.00954
AFIX  13
H2    2    0.424821    0.309471    0.263484    11.00000   -1.20000
AFIX   0
RH2   7    0.746907    0.435193    0.222800    11.00000    0.01137    0.01408 =
         0.01119   -0.00131   -0.00087   -0.00497
C6    1    0.632599    0.627293    0.394822    11.00000    0.02529    0.02603 =
         0.02568   -0.01254    0.00214   -0.00681
AFIX 137
H6A   2    0.670706    0.702618    0.416908    11.00000   -1.50000
H6B   2    0.655536    0.515532    0.417553    11.00000   -1.50000
H6C   2    0.495068    0.674583    0.385359    11.00000   -1.50000
AFIX   0
C5    1    0.964468    0.523079    0.352398    11.00000    0.01853    0.02011 =
         0.01914   -0.00536   -0.00503   -0.00624
AFIX 137
H5A   2    1.013481    0.591498    0.374697    11.00000   -1.50000
H5B   2    1.037378    0.510004    0.316470    11.00000   -1.50000
H5C   2    0.979641    0.411339    0.374431    11.00000   -1.50000
AFIX   0
C4    1    0.752490    0.610281    0.339401    11.00000    0.02164    0.01345 =
         0.01541   -0.00326   -0.00275   -0.00715
C9    1    0.682676    0.120330    0.405307    11.00000    0.02337    0.01791 =
         0.01947   -0.00031   -0.00562   -0.00887
C8    1    0.796061    0.166463    0.359504    11.00000    0.02156    0.01321 =
         0.01560   -0.00210   -0.00311   -0.00833
C7    1    0.728706    0.785097    0.304516    11.00000    0.02968    0.01575 =
         0.02611   -0.00271   -0.00916   -0.00813
AFIX 137
H7A   2    0.794325    0.847927    0.324085    11.00000   -1.50000
H7B   2    0.590990    0.847918    0.300820    11.00000   -1.50000
H7C   2    0.785640    0.770903    0.266400    11.00000   -1.50000
AFIX   0
C10   1    0.766867   -0.017628    0.446758    11.00000    0.03709    0.02149 =
         0.01602    0.00029   -0.00191   -0.01598
AFIX  43
H10   2    0.688894   -0.048299    0.477306    11.00000   -1.20000
AFIX   0
C11   1    0.958575   -0.109733    0.444537    11.00000    0.03987    0.01233 =
         0.01650   -0.00087   -0.01186   -0.00781
C12   1    1.069330   -0.060782    0.399966    11.00000    0.02590    0.01460 =
         0.02640   -0.00586   -0.01016    0.00074
AFIX  43
H12   2    1.202785   -0.121503    0.398215    11.00000   -1.20000
AFIX   0
C13   1    0.991779    0.074533    0.357568    11.00000    0.02770    0.01265 =
         0.01625   -0.00614   -0.00327   -0.00583
C14   1    1.123705    0.113386    0.309496    11.00000    0.02244    0.02278 =
         0.02319   -0.00159   -0.00222   -0.00263
AFIX 137
H14A  2    1.252656    0.095284    0.324740    11.00000   -1.50000
H14B  2    1.071368    0.231511    0.292121    11.00000   -1.50000
H14C  2    1.132517    0.038523    0.280497    11.00000   -1.50000
AFIX   0
C15   1    0.472445    0.217110    0.412466    11.00000    0.02703    0.03951 =
         0.02191    0.00369    0.00466   -0.01429
AFIX 137
H15A  2    0.395207    0.138218    0.417281    11.00000   -1.50000
H15B  2    0.428658    0.300361    0.378474    11.00000   -1.50000
H15C  2    0.457007    0.275569    0.446288    11.00000   -1.50000
AFIX   0
C16   1    1.044056   -0.258885    0.489193    11.00000    0.05961    0.02042 =
         0.02533    0.00326   -0.01507   -0.01024
AFIX 137
H16A  2    1.178298   -0.314795    0.478980    11.00000   -1.50000
H16B  2    0.969109   -0.339171    0.491137    11.00000   -1.50000
H16C  2    1.040359   -0.219701    0.526509    11.00000   -1.50000
AFIX   0
C17   1    0.505547    0.260144    0.137139    11.00000    0.01603    0.02620 =
         0.01416   -0.00211   -0.00025   -0.01091
AFIX  13
H17   2    0.392784    0.334673    0.156313    11.00000   -1.20000
AFIX   0
C18   1    0.554916    0.087487    0.174764    11.00000    0.02540    0.02198 =
         0.03324   -0.00093   -0.00105   -0.01280
AFIX 137
H18A  2    0.435471    0.059949    0.186321    11.00000   -1.50000
H18B  2    0.623957    0.091752    0.208887    11.00000   -1.50000
H18C  2    0.636859    0.000455    0.153121    11.00000   -1.50000
AFIX   0
C19   1    0.431109    0.249248    0.078598    11.00000    0.02996    0.06213 =
         0.01984   -0.00836    0.00136   -0.03208
AFIX 137
H19A  2    0.328226    0.195014    0.083951    11.00000   -1.50000
H19B  2    0.537390    0.182298    0.056661    11.00000   -1.50000
H19C  2    0.380132    0.363469    0.057765    11.00000   -1.50000
AFIX   0
C20   1    0.924438    0.225819    0.107265    11.00000    0.01821    0.03127 =
         0.02125   -0.00954    0.00360   -0.01293
AFIX  13
H20   2    1.016277    0.294867    0.103506    11.00000   -1.20000
AFIX   0
C21   1    1.020064    0.068910    0.149146    11.00000    0.02033    0.03547 =
         0.03789   -0.01283    0.00433    0.00000
AFIX 137
H21A  2    1.150475    0.014049    0.135520    11.00000   -1.50000
H21B  2    0.943277   -0.010116    0.151930    11.00000   -1.50000
H21C  2    1.027907    0.101937    0.186908    11.00000   -1.50000
AFIX   0
C22   1    0.915737    0.177478    0.047624    11.00000    0.02391    0.05638 =
         0.02924   -0.02430    0.00977   -0.01361
AFIX 137
H22A  2    1.047192    0.126617    0.033920    11.00000   -1.50000
H22B  2    0.851857    0.279006    0.021300    11.00000   -1.50000
H22C  2    0.842586    0.095841    0.049442    11.00000   -1.50000
AFIX   0
C23   1    0.620265    0.546379    0.080595    11.00000    0.02893    0.02879 =
         0.01508    0.00276   -0.00362   -0.01142
AFIX  13
H23   2    0.592839    0.504754    0.045242    11.00000   -1.20000
AFIX   0
C24   1    0.773637    0.635606    0.065621    11.00000    0.04153    0.03691 =
         0.02510    0.00816   -0.00671   -0.02429
AFIX 137
H24A  2    0.721447    0.736328    0.037662    11.00000   -1.50000
H24B  2    0.886925    0.558604    0.049264    11.00000   -1.50000
H24C  2    0.811346    0.669369    0.100289    11.00000   -1.50000
AFIX   0
C25   1    0.432538    0.670727    0.098859    11.00000    0.04020    0.02966 =
         0.02690    0.00468   -0.00801    0.00183
AFIX 137
H25A  2    0.384589    0.761983    0.067288    11.00000   -1.50000
H25B  2    0.457001    0.718672    0.132204    11.00000   -1.50000
H25C  2    0.335723    0.611210    0.108788    11.00000   -1.50000
AFIX   0
HKLF 4


REM  test_a.res in P-1
REM wR2 = 0.073298, GooF = S = 1.02865, Restrained GooF = 1.02865 for all data
REM R1 = 0.035533 for 4643 Fo > 4sig(Fo) and 0.049383 for all 5548 data
REM 284 parameters refined using 0 restraints

END

WGHT      0.0301      0.2381

REM Highest difference peak  0.499,  deepest hole -0.412,  1-sigma level  0.094
Q1    1   0.4895  0.4518  0.2689  11.00000  0.05    0.50
Q2    1   0.6852  0.3665  0.1844  11.00000  0.05    0.49
Q3    1   0.6185  0.2831  0.1342  11.00000  0.05    0.43
Q4    1   0.6549  0.5066  0.1919  11.00000  0.05    0.42
Q5    1   0.6949  0.4152  0.3187  11.00000  0.05    0.41
Q6    1   0.7888  0.3787  0.1706  11.00000  0.05    0.41
Q7    1   0.7975  0.4867  0.1801  11.00000  0.05    0.41
Q8    1   0.9026  0.2274  0.0790  11.00000  0.05    0.40
Q9    1   0.8048  0.3309  0.2574  11.00000  0.05    0.38
Q10   1   0.4076  0.1586  0.4580  11.00000  0.05    0.38
Q11   1   0.9366  0.5853  0.2321  11.00000  0.05    0.37
Q12   1   0.7592  0.3035  0.2209  11.00000  0.05    0.37
Q13   1   0.7223  0.1094  0.4276  11.00000  0.05    0.37
Q14   1   0.6662  0.5501  0.2271  11.00000  0.05    0.35
Q15   1   1.1893  0.1075  0.0515  11.00000  0.05    0.35
Q16   1   0.7115  0.3776  0.3989  11.00000  0.05    0.35
Q17   1   1.0382 -0.0799  0.4401  11.00000  0.05    0.35
Q18   1   1.1203 -0.0995  0.1297  11.00000  0.05    0.35
Q19   1   1.0659 -0.3726  0.4694  11.00000  0.05    0.35
Q20   1   0.6611  0.4623  0.1116  11.00000  0.05    0.34
;
_shelx_res_checksum              95652
####################################################################### 
# 
# This file contains crystal structure data downloaded from the 
# Cambridge Structural Database (CSD) hosted by the Cambridge 
# Crystallographic Data Centre (CCDC).
# 
# Full information about CCDC data access policies and citation 
# guidelines are available at http://www.ccdc.cam.ac.uk/access/V1 
# 
# Audit and citation data items may have been added by the CCDC. 
# Please retain this information to preserve the provenance of 
# this file and to allow appropriate attribution of the data. 
# 
#######################################################################

data_test_a_CCDC1
_database_code_depnum_ccdc_archive 'CCDC 1997144'
loop_
_audit_author_name
_audit_author_address
'Merlin Hess'
;Julius Maximilians Universitaet Wuerzburg
Germany
;
_audit_update_record             
;
2020-04-15 deposited with the CCDC.	2020-08-07 downloaded from the CCDC.
;


_audit_creation_method           SHELXL-2017/1
_shelx_SHELXL_version_number     2017/1
_chemical_name_systematic        ?
_chemical_name_common            ?
_chemical_melting_point          ?
_chemical_formula_moiety         'C36 H58 B2 Cl N O2 P Rh'
_chemical_formula_sum            'C36 H58 B2 Cl N O2 P Rh'
_chemical_formula_weight         727.78

loop_
_atom_type_symbol
_atom_type_description
_atom_type_scat_dispersion_real
_atom_type_scat_dispersion_imag
_atom_type_scat_source
C C 0.0033 0.0016 'International Tables Vol C Tables 4.2.6.8 and 6.1.1.4'
H H 0.0000 0.0000 'International Tables Vol C Tables 4.2.6.8 and 6.1.1.4'
B B 0.0013 0.0007 'International Tables Vol C Tables 4.2.6.8 and 6.1.1.4'
N N 0.0061 0.0033 'International Tables Vol C Tables 4.2.6.8 and 6.1.1.4'
O O 0.0106 0.0060 'International Tables Vol C Tables 4.2.6.8 and 6.1.1.4'
P P 0.1023 0.0942 'International Tables Vol C Tables 4.2.6.8 and 6.1.1.4'
Cl Cl 0.1484 0.1585 'International Tables Vol C Tables 4.2.6.8 and 6.1.1.4'
Rh Rh -1.1178 0.9187 'International Tables Vol C Tables 4.2.6.8 and 6.1.1.4'

_space_group_crystal_system      monoclinic
_space_group_IT_number           14
_space_group_name_H-M_alt        'P 21/n'
_space_group_name_Hall           '-P 2yn'

_shelx_space_group_comment       
;
The symmetry employed for this shelxl refinement is uniquely defined
by the following loop, which should always be used as a source of
symmetry information in preference to the above space-group names.
They are only intended as comments.
;

loop_
_space_group_symop_operation_xyz
'x, y, z'
'-x+1/2, y+1/2, -z+1/2'
'-x, -y, -z'
'x-1/2, -y-1/2, z-1/2'

_cell_length_a                   11.385(5)
_cell_length_b                   27.454(4)
_cell_length_c                   12.146(2)
_cell_angle_alpha                90
_cell_angle_beta                 95.31(3)
_cell_angle_gamma                90
_cell_volume                     3779.9(19)
_cell_formula_units_Z            4
_cell_measurement_temperature    100(2)
_cell_measurement_reflns_used    9860
_cell_measurement_theta_min      2.46
_cell_measurement_theta_max      27.06
_cell_special_details            
;
To simulate systematic errors the final estimation of uncertainties in unit cell
parameters were based on 32 Monte-Carlo simulations.
;

_exptl_special_details           
;
The crystal was immersed in a film of perfluoropolyether oil, mounted on a 
polyimide microloop (MicroMounts of MiTeGen) and transferred to stream of cold 
nitrogen (Bruker Kryoflex2).
;
_exptl_crystal_description       block
_exptl_crystal_colour            orange
_exptl_crystal_density_meas      ?
_exptl_crystal_density_method    ?
_exptl_crystal_density_diffrn    1.279
_exptl_crystal_F_000             1536
_exptl_transmission_factor_min   ?
_exptl_transmission_factor_max   ?
_exptl_crystal_size_max          0.303
_exptl_crystal_size_mid          0.284
_exptl_crystal_size_min          0.172
_exptl_absorpt_coefficient_mu    0.595
_shelx_estimated_absorpt_T_min   ?
_shelx_estimated_absorpt_T_max   ?
_exptl_absorpt_correction_type   multi-scan
_exptl_absorpt_correction_T_min  0.6016
_exptl_absorpt_correction_T_max  0.7455
_exptl_absorpt_process_details   'SadAbs 2016/2 (Bruker AXS)'
_exptl_absorpt_special_details   ?
_diffrn_ambient_temperature      100(2)
_diffrn_radiation_wavelength     0.71073
_diffrn_radiation_type           MoK\a
_diffrn_radiation_monochromator  'multi-layer mirror'
_diffrn_source                   'microfocus sealed tube (Incoatec ImS)'
_diffrn_measurement_device_type  'Bruker D8 Quest'
_diffrn_measurement_method       '\f and \w scans'
_diffrn_detector                 'CMOS area detector (Photon II)'
_diffrn_detector_area_resol_mean 7.5
_diffrn_reflns_number            39879
_diffrn_reflns_av_unetI/netI     0.0313
_diffrn_reflns_av_R_equivalents  0.0469
_diffrn_reflns_limit_h_min       -14
_diffrn_reflns_limit_h_max       14
_diffrn_reflns_limit_k_min       -34
_diffrn_reflns_limit_k_max       30
_diffrn_reflns_limit_l_min       -15
_diffrn_reflns_limit_l_max       15
_diffrn_reflns_theta_min         1.840
_diffrn_reflns_theta_max         26.371
_diffrn_reflns_theta_full        26.000
_diffrn_measured_fraction_theta_max 1.000
_diffrn_measured_fraction_theta_full 1.000
_diffrn_reflns_Laue_measured_fraction_max 1.000
_diffrn_reflns_Laue_measured_fraction_full 1.000
_diffrn_reflns_point_group_measured_fraction_max 1.000
_diffrn_reflns_point_group_measured_fraction_full 1.000
_reflns_number_total             7727
_reflns_number_gt                6793
_reflns_threshold_expression     'I > 2\s(I)'
_reflns_Friedel_coverage         0.000
_reflns_Friedel_fraction_max     .
_reflns_Friedel_fraction_full    .

_reflns_special_details          
;
 Reflections were merged by SHELXL according to the crystal
 class for the calculation of statistics and refinement.
 
 _reflns_Friedel_fraction is defined as the number of unique
 Friedel pairs measured divided by the number that would be
 possible theoretically, ignoring centric projections and
 systematic absences.
;

_computing_data_collection       'APEX2 ver. 2014.9 (Bruker AXS)'
_computing_cell_refinement       'Saint+ ver. V8.37A (Bruker AXS)'
_computing_data_reduction        'Saint+ ver. V8.37A (Bruker AXS)'
_computing_structure_solution    'SHELXT (Sheldrick, 2014)'
_computing_structure_refinement  'SHELXL-2017/1 (Sheldrick, 2017)'
_computing_molecular_graphics    'ShelXLe (Huebschle et all, 2011)'
_computing_publication_material  'SHELXL-2017/1 (Sheldrick, 2017)'
_refine_special_details          
;

 Refinement of F^2^ against ALL reflections. The weighted R-factor wR and 
goodness of fit S are based on F^2^, conventional R-factors R are based on F, 
with F set to zero for negative F^2^. The threshold expression of F^2^ > 
2sigma(F^2^) is used only for calculating R-factors(gt) etc. and is not 
relevant to the choice of reflections for refinement. R-factors based on F^2^ 
are statistically about twice as large as those based on F, and R-factors 
based on ALL data will be even larger.
The most disagreeable relection was omitted. The displacement parameters of 
atoms B1_1 and B1_10 of the residues RESI 1 and RESI 10  were constrained 
to the same value with the EADP keyword. The displacement parameters of 
atoms B1_1 > C6_10 of the residues RESI 1 and RESI 10 were restrained 
to the same value with the similarity restraint SIMU. The Uii displacement 
parameters of atoms B1_1 > C6_10 of the residues RESI 1 and RESI 10 were 
restrained with the ISOR keyword to approximate isotropic behavior. 
The atomic displacement parameters of atoms B1_1 > C6_10  
were restrained with the RIGU keyword in the ShelXL input 
('enhanced rigid bond' restraint for all bonds in the connectivity list. 
Standard value of 0.003 was used). 
The 1-2 and 1-3 distances in the residues RESI 1 and RESI 10 were 
restrained to the same values the with SAME keyword.
;
_refine_ls_structure_factor_coef Fsqd
_refine_ls_matrix_type           full
_refine_ls_weighting_scheme      calc
_refine_ls_weighting_details     
'w=1/[\s^2^(Fo^2^)+(0.0278P)^2^+5.0099P] where P=(Fo^2^+2Fc^2^)/3'
_atom_sites_solution_primary     dual
_atom_sites_solution_secondary   difmap
_atom_sites_solution_hydrogens   geom
_refine_ls_hydrogen_treatment    constr
_refine_ls_extinction_method     none
_refine_ls_extinction_coef       .
_refine_ls_number_reflns         7727
_refine_ls_number_parameters     493
_refine_ls_number_restraints     540
_refine_ls_R_factor_all          0.0423
_refine_ls_R_factor_gt           0.0353
_refine_ls_wR_factor_ref         0.0830
_refine_ls_wR_factor_gt          0.0788
_refine_ls_goodness_of_fit_ref   1.057
_refine_ls_restrained_S_all      1.059
_refine_ls_shift/su_max          0.066
_refine_ls_shift/su_mean         0.001

loop_
_atom_site_label
_atom_site_type_symbol
_atom_site_fract_x
_atom_site_fract_y
_atom_site_fract_z
_atom_site_U_iso_or_equiv
_atom_site_adp_type
_atom_site_occupancy
_atom_site_site_symmetry_order
_atom_site_calc_flag
_atom_site_refinement_flags_posn
_atom_site_refinement_flags_adp
_atom_site_refinement_flags_occupancy
_atom_site_disorder_assembly
_atom_site_disorder_group
Rh1 Rh 0.24026(2) 0.64114(2) 0.80539(2) 0.02022(6) Uani 1 1 d . . . . .
C1 C 0.2831(2) 0.59512(8) 0.66869(19) 0.0199(5) Uani 1 1 d . . . . .
P1 P 0.08544(6) 0.68785(2) 0.72903(6) 0.02934(15) Uani 1 1 d . . . . .
Cl1 Cl 0.22320(7) 0.67079(2) 0.98523(6) 0.04030(18) Uani 1 1 d . . . . .
N1 N 0.39219(17) 0.59572(7) 0.82334(15) 0.0194(4) Uani 1 1 d . . . . .
B1 B 0.2977(2) 0.56167(9) 0.7725(2) 0.0193(5) Uani 1 1 d . . . . .
C4 C 0.5459(2) 0.63447(10) 0.6062(2) 0.0303(6) Uani 1 1 d . . . . .
H4 H 0.538820 0.600941 0.587355 0.036 Uiso 1 1 calc R U . . .
C3 C 0.4696(2) 0.65522(9) 0.67645(19) 0.0225(5) Uani 1 1 d . . . . .
C2 C 0.3796(2) 0.62360(8) 0.72047(18) 0.0193(5) Uani 1 1 d . . . . .
C9 C 0.4796(2) 0.70444(9) 0.7018(2) 0.0299(6) Uani 1 1 d . . . . .
H9 H 0.428221 0.718858 0.749891 0.036 Uiso 1 1 calc R U . . .
C8 C 0.5647(3) 0.73271(10) 0.6569(3) 0.0369(7) Uani 1 1 d . . . . .
H8 H 0.570175 0.766532 0.673090 0.044 Uiso 1 1 calc R U . . .
C7 C 0.6411(3) 0.71186(11) 0.5890(3) 0.0401(7) Uani 1 1 d . . . . .
H7 H 0.699880 0.731191 0.559508 0.048 Uiso 1 1 calc R U . . .
C6 C 0.6323(3) 0.66277(11) 0.5637(3) 0.0406(7) Uani 1 1 d . . . . .
H6 H 0.685353 0.648408 0.517170 0.049 Uiso 1 1 calc R U . . .
C5 C 0.3023(2) 0.46986(9) 0.7435(2) 0.0309(6) Uani 1 1 d . . . . .
C10 C 0.4922(2) 0.59266(9) 0.9108(2) 0.0281(6) Uani 1 1 d . . . . .
C19 C 0.3795(3) 0.47887(11) 0.6510(3) 0.0558(10) Uani 1 1 d . . . . .
H19A H 0.446386 0.499463 0.678000 0.084 Uiso 1 1 calc R U . . .
H19B H 0.333484 0.495277 0.589663 0.084 Uiso 1 1 calc R U . . .
H19C H 0.408871 0.447702 0.625286 0.084 Uiso 1 1 calc R U . . .
C18 C 0.1871(2) 0.49785(9) 0.8882(2) 0.0237(5) Uani 1 1 d . . . . .
C17 C 0.1545(2) 0.44956(9) 0.9063(2) 0.0258(5) Uani 1 1 d . . . . .
H17 H 0.103804 0.442770 0.962229 0.031 Uiso 1 1 calc R U . . .
C16 C 0.1941(2) 0.41145(9) 0.8452(2) 0.0315(6) Uani 1 1 d . . . . .
C15 C 0.2690(3) 0.42223(10) 0.7654(3) 0.0384(7) Uani 1 1 d . . . . .
H15 H 0.298873 0.396354 0.724132 0.046 Uiso 1 1 calc R U . . .
C14 C 0.2605(2) 0.50882(8) 0.80483(19) 0.0211(5) Uani 1 1 d . . . . .
C13 C 0.4456(3) 0.56837(10) 1.0109(2) 0.0358(6) Uani 1 1 d . . . . .
H13A H 0.510769 0.563386 1.068385 0.054 Uiso 1 1 calc R U . . .
H13B H 0.410454 0.536847 0.988990 0.054 Uiso 1 1 calc R U . . .
H13C H 0.385716 0.589259 1.039684 0.054 Uiso 1 1 calc R U . . .
C12 C 0.5887(2) 0.56169(11) 0.8665(3) 0.0383(7) Uani 1 1 d . . . . .
H12A H 0.654621 0.558198 0.923859 0.057 Uiso 1 1 calc R U . . .
H12B H 0.616468 0.577553 0.801469 0.057 Uiso 1 1 calc R U . . .
H12C H 0.556988 0.529447 0.845856 0.057 Uiso 1 1 calc R U . . .
C11 C 0.5393(3) 0.64332(10) 0.9435(2) 0.0405(7) Uani 1 1 d . . . . .
H11A H 0.595709 0.640737 1.009283 0.061 Uiso 1 1 calc R U . . .
H11B H 0.473645 0.664413 0.959725 0.061 Uiso 1 1 calc R U . . .
H11C H 0.578813 0.657266 0.882449 0.061 Uiso 1 1 calc R U . . .
C20 C 0.1859(3) 0.72706(11) 0.5430(2) 0.0398(7) Uani 1 1 d . . . . .
H20A H 0.193794 0.722171 0.464143 0.060 Uiso 1 1 calc R U . . .
H20B H 0.258974 0.717044 0.586104 0.060 Uiso 1 1 calc R U . . .
H20C H 0.170822 0.761563 0.556875 0.060 Uiso 1 1 calc R U . . .
C21 C -0.0333(3) 0.71407(12) 0.5145(3) 0.0513(9) Uani 1 1 d . . . . .
H21A H -0.023877 0.715829 0.435170 0.077 Uiso 1 1 calc R U . . .
H21B H -0.053370 0.746394 0.541378 0.077 Uiso 1 1 calc R U . . .
H21C H -0.096538 0.691093 0.527027 0.077 Uiso 1 1 calc R U . . .
C23 C 0.1920(4) 0.77503(12) 0.8028(3) 0.0611(11) Uani 1 1 d . . . . .
H23A H 0.187410 0.804398 0.848086 0.092 Uiso 1 1 calc R U . . .
H23B H 0.207622 0.784285 0.727617 0.092 Uiso 1 1 calc R U . . .
H23C H 0.255925 0.754121 0.835155 0.092 Uiso 1 1 calc R U . . .
C22 C -0.0597(3) 0.65978(11) 0.7452(3) 0.0454(8) Uani 1 1 d . . . . .
H22 H -0.121777 0.680500 0.704763 0.055 Uiso 1 1 calc R U . . .
C24 C -0.0292(5) 0.78001(15) 0.7585(4) 0.0848(15) Uani 1 1 d . . . . .
H24A H -0.036756 0.806514 0.811417 0.127 Uiso 1 1 calc R U . . .
H24B H -0.101707 0.760556 0.751978 0.127 Uiso 1 1 calc R U . . .
H24C H -0.016185 0.793712 0.686098 0.127 Uiso 1 1 calc R U . . .
C25 C 0.0834(2) 0.69656(10) 0.5773(2) 0.0336(6) Uani 1 1 d . . . . .
H25 H 0.096760 0.663303 0.547276 0.040 Uiso 1 1 calc R U . . .
C26 C -0.0860(3) 0.65702(14) 0.8665(3) 0.0618(11) Uani 1 1 d . . . . .
H26A H -0.161529 0.640412 0.871476 0.093 Uiso 1 1 calc R U . . .
H26B H -0.090278 0.690037 0.896526 0.093 Uiso 1 1 calc R U . . .
H26C H -0.023075 0.638859 0.908997 0.093 Uiso 1 1 calc R U . . .
C29 C 0.1521(3) 0.35968(10) 0.8632(3) 0.0419(7) Uani 1 1 d . . . . .
H29A H 0.141356 0.342665 0.792037 0.063 Uiso 1 1 calc R U . . .
H29B H 0.076920 0.360594 0.896454 0.063 Uiso 1 1 calc R U . . .
H29C H 0.210977 0.342433 0.912705 0.063 Uiso 1 1 calc R U . . .
C28 C -0.0667(3) 0.60934(12) 0.6936(3) 0.0553(9) Uani 1 1 d . . . . .
H28A H -0.145079 0.595489 0.700113 0.083 Uiso 1 1 calc R U . . .
H28B H -0.006606 0.588292 0.731973 0.083 Uiso 1 1 calc R U . . .
H28C H -0.052902 0.611698 0.615282 0.083 Uiso 1 1 calc R U . . .
C30 C 0.1376(3) 0.53694(10) 0.9570(2) 0.0366(7) Uani 1 1 d . . . . .
H30A H 0.189599 0.565458 0.959746 0.055 Uiso 1 1 calc R U . . .
H30B H 0.132122 0.524698 1.032184 0.055 Uiso 1 1 calc R U . . .
H30C H 0.058932 0.546174 0.924151 0.055 Uiso 1 1 calc R U . . .
C31 C 0.0756(3) 0.74753(10) 0.7991(3) 0.0440(8) Uani 1 1 d . . . . .
H31 H 0.064326 0.739689 0.877806 0.053 Uiso 1 1 calc R U . . .
B1_1 B 0.233(3) 0.5894(13) 0.5483(7) 0.0280(7) Uani 0.650(4) 1 d D U P A 1
O1_1 O 0.1611(4) 0.55064(16) 0.5154(4) 0.0298(9) Uani 0.650(4) 1 d D U P A 1
O2_1 O 0.2596(3) 0.61925(14) 0.4626(3) 0.0280(8) Uani 0.650(4) 1 d D U P A 1
C1_1 C 0.2131(5) 0.5957(2) 0.3598(5) 0.0348(9) Uani 0.650(4) 1 d D U P A 1
C2_1 C 0.3148(5) 0.5676(2) 0.3190(5) 0.0513(13) Uani 0.650(4) 1 d D U P A 1
H2A_1 H 0.380095 0.589933 0.309192 0.077 Uiso 0.650(4) 1 calc R U P A 1
H2B_1 H 0.289047 0.552085 0.248175 0.077 Uiso 0.650(4) 1 calc R U P A 1
H2C_1 H 0.341066 0.542524 0.373261 0.077 Uiso 0.650(4) 1 calc R U P A 1
C3_1 C 0.1738(5) 0.6357(2) 0.2774(4) 0.0470(12) Uani 0.650(4) 1 d D U P A 1
H3A_1 H 0.138003 0.620925 0.208834 0.071 Uiso 0.650(4) 1 calc R U P A 1
H3B_1 H 0.242309 0.655175 0.261365 0.071 Uiso 0.650(4) 1 calc R U P A 1
H3C_1 H 0.115899 0.656653 0.308963 0.071 Uiso 0.650(4) 1 calc R U P A 1
C4_1 C 0.1119(4) 0.56343(19) 0.3978(3) 0.0373(8) Uani 0.650(4) 1 d D U P A 1
C5_1 C 0.1027(7) 0.5126(2) 0.3444(5) 0.0604(15) Uani 0.650(4) 1 d D U P A 1
H5A_1 H 0.083777 0.515914 0.264385 0.091 Uiso 0.650(4) 1 calc R U P A 1
H5B_1 H 0.040400 0.493928 0.375740 0.091 Uiso 0.650(4) 1 calc R U P A 1
H5C_1 H 0.178141 0.495491 0.359025 0.091 Uiso 0.650(4) 1 calc R U P A 1
C6_1 C -0.0069(4) 0.5869(2) 0.3912(4) 0.0526(13) Uani 0.650(4) 1 d D U P A 1
H6A_1 H -0.037381 0.590468 0.313426 0.079 Uiso 0.650(4) 1 calc R U P A 1
H6B_1 H -0.000446 0.619055 0.426165 0.079 Uiso 0.650(4) 1 calc R U P A 1
H6C_1 H -0.060956 0.566527 0.429484 0.079 Uiso 0.650(4) 1 calc R U P A 1
B1_10 B 0.236(6) 0.590(2) 0.5464(12) 0.0280(7) Uani 0.350(4) 1 d D U P A 2
O1_10 O 0.1404(8) 0.5606(3) 0.5151(8) 0.0303(12) Uani 0.350(4) 1 d D U P A 2
O2_10 O 0.2896(7) 0.6073(3) 0.4578(7) 0.0302(11) Uani 0.350(4) 1 d D U P A 2
C1_10 C 0.2273(10) 0.5882(4) 0.3567(9) 0.0355(11) Uani 0.350(4) 1 d D U P A 2
C2_10 C 0.3120(10) 0.5811(4) 0.2718(8) 0.0453(19) Uani 0.350(4) 1 d D U P A 2
H2A_10 H 0.271914 0.564800 0.207002 0.068 Uiso 0.350(4) 1 calc R U P A 2
H2B_10 H 0.378104 0.560954 0.302608 0.068 Uiso 0.350(4) 1 calc R U P A 2
H2C_10 H 0.341613 0.612810 0.249825 0.068 Uiso 0.350(4) 1 calc R U P A 2
C3_10 C 0.1333(10) 0.6256(4) 0.3136(10) 0.054(2) Uani 0.350(4) 1 d D U P A 2
H3A_10 H 0.109086 0.619113 0.235377 0.081 Uiso 0.350(4) 1 calc R U P A 2
H3B_10 H 0.166182 0.658498 0.321547 0.081 Uiso 0.350(4) 1 calc R U P A 2
H3C_10 H 0.064608 0.622892 0.356277 0.081 Uiso 0.350(4) 1 calc R U P A 2
C4_10 C 0.1668(8) 0.5415(3) 0.3970(6) 0.0347(11) Uani 0.350(4) 1 d D U P A 2
C5_10 C 0.2519(8) 0.4975(3) 0.3913(8) 0.0458(19) Uani 0.350(4) 1 d D U P A 2
H5A_10 H 0.254872 0.487706 0.313985 0.069 Uiso 0.350(4) 1 calc R U P A 2
H5B_10 H 0.223425 0.470178 0.433445 0.069 Uiso 0.350(4) 1 calc R U P A 2
H5C_10 H 0.331044 0.506848 0.422748 0.069 Uiso 0.350(4) 1 calc R U P A 2
C6_10 C 0.0480(9) 0.5269(4) 0.3462(9) 0.0467(19) Uani 0.350(4) 1 d D U P A 2
H6A_10 H 0.051877 0.520488 0.267218 0.070 Uiso 0.350(4) 1 calc R U P A 2
H6B_10 H -0.008347 0.553210 0.355431 0.070 Uiso 0.350(4) 1 calc R U P A 2
H6C_10 H 0.022393 0.497344 0.382420 0.070 Uiso 0.350(4) 1 calc R U P A 2

loop_
_atom_site_aniso_label
_atom_site_aniso_U_11
_atom_site_aniso_U_22
_atom_site_aniso_U_33
_atom_site_aniso_U_23
_atom_site_aniso_U_13
_atom_site_aniso_U_12
Rh1 0.02588(11) 0.01348(9) 0.02143(10) 0.00129(7) 0.00291(7) 0.00278(7)
C1 0.0197(11) 0.0159(10) 0.0240(11) -0.0021(9) 0.0019(9) 0.0005(9)
P1 0.0266(3) 0.0173(3) 0.0446(4) 0.0089(3) 0.0057(3) 0.0055(3)
Cl1 0.0655(5) 0.0276(3) 0.0293(3) -0.0057(3) 0.0128(3) 0.0082(3)
N1 0.0218(10) 0.0153(9) 0.0203(9) 0.0034(7) -0.0015(8) -0.0002(8)
B1 0.0207(13) 0.0175(12) 0.0199(12) -0.0006(10) 0.0020(10) 0.0020(10)
C4 0.0296(14) 0.0249(13) 0.0369(14) 0.0065(11) 0.0065(11) 0.0006(11)
C3 0.0224(12) 0.0216(11) 0.0224(11) 0.0066(9) -0.0034(9) -0.0028(9)
C2 0.0225(12) 0.0164(10) 0.0184(11) 0.0018(9) -0.0014(9) 0.0008(9)
C9 0.0276(14) 0.0240(13) 0.0377(14) 0.0026(11) 0.0004(11) -0.0039(10)
C8 0.0358(16) 0.0220(13) 0.0523(17) 0.0072(12) 0.0003(13) -0.0063(11)
C7 0.0281(15) 0.0346(15) 0.0581(19) 0.0184(14) 0.0066(13) -0.0066(12)
C6 0.0354(16) 0.0361(16) 0.0528(18) 0.0123(14) 0.0175(14) 0.0029(13)
C5 0.0291(14) 0.0218(12) 0.0429(15) -0.0046(11) 0.0084(12) -0.0005(10)
C10 0.0302(14) 0.0246(12) 0.0266(12) 0.0076(10) -0.0117(10) -0.0046(10)
C19 0.069(2) 0.0282(15) 0.077(2) -0.0129(16) 0.046(2) -0.0031(15)
C18 0.0237(12) 0.0192(11) 0.0275(12) 0.0018(9) -0.0012(10) 0.0007(9)
C17 0.0241(13) 0.0223(12) 0.0306(13) 0.0082(10) 0.0002(10) -0.0015(10)
C16 0.0313(14) 0.0170(12) 0.0453(16) 0.0024(11) -0.0012(12) 0.0001(10)
C15 0.0382(16) 0.0200(13) 0.0586(19) -0.0088(13) 0.0133(14) 0.0006(11)
C14 0.0194(12) 0.0182(11) 0.0251(11) 0.0021(9) -0.0009(9) -0.0013(9)
C13 0.0443(17) 0.0351(15) 0.0257(13) 0.0107(11) -0.0088(12) -0.0034(13)
C12 0.0253(14) 0.0391(16) 0.0482(17) 0.0146(13) -0.0090(12) 0.0033(12)
C11 0.0493(18) 0.0320(15) 0.0356(15) 0.0052(12) -0.0209(13) -0.0128(13)
C20 0.0408(17) 0.0400(16) 0.0377(15) 0.0125(13) -0.0008(13) -0.0014(13)
C21 0.0373(18) 0.0447(18) 0.069(2) 0.0241(17) -0.0102(16) 0.0067(14)
C23 0.102(3) 0.0280(16) 0.058(2) -0.0103(15) 0.036(2) -0.0202(18)
C22 0.0255(15) 0.0371(16) 0.074(2) 0.0182(16) 0.0085(14) 0.0042(12)
C24 0.114(4) 0.048(2) 0.091(3) 0.001(2) 0.004(3) 0.054(3)
C25 0.0299(14) 0.0257(13) 0.0436(16) 0.0122(12) -0.0051(12) 0.0037(11)
C26 0.042(2) 0.057(2) 0.092(3) 0.021(2) 0.0316(19) 0.0043(17)
C29 0.0397(17) 0.0199(13) 0.067(2) 0.0043(13) 0.0087(15) -0.0036(12)
C28 0.0362(18) 0.0396(18) 0.090(3) 0.0121(18) 0.0038(17) -0.0100(14)
C30 0.0471(18) 0.0247(13) 0.0412(15) 0.0035(12) 0.0217(13) -0.0005(12)
C31 0.060(2) 0.0204(13) 0.0538(18) 0.0046(13) 0.0193(16) 0.0135(13)
B1_1 0.0294(14) 0.0305(11) 0.0234(10) 0.0020(10) -0.0007(10) -0.0072(11)
O1_1 0.0318(17) 0.0330(17) 0.0231(12) 0.0018(13) -0.0047(12) -0.0104(13)
O2_1 0.0297(16) 0.0331(16) 0.0203(11) 0.0023(12) -0.0030(12) -0.0071(12)
C1_1 0.0402(16) 0.0403(17) 0.0227(14) 0.0001(14) -0.0034(13) -0.0080(14)
C2_1 0.062(3) 0.058(3) 0.034(3) -0.005(2) 0.008(2) 0.000(2)
C3_1 0.049(3) 0.058(3) 0.033(2) 0.015(2) -0.005(2) -0.012(2)
C4_1 0.0412(16) 0.0427(16) 0.0261(14) -0.0010(13) -0.0063(13) -0.0122(14)
C5_1 0.078(3) 0.058(3) 0.043(2) -0.010(2) -0.006(3) -0.023(3)
C6_1 0.039(2) 0.078(3) 0.038(2) 0.002(2) -0.0133(19) -0.019(2)
B1_10 0.0294(14) 0.0305(11) 0.0234(10) 0.0020(10) -0.0007(10) -0.0072(11)
O1_10 0.032(2) 0.035(2) 0.0230(17) 0.0022(17) -0.0050(16) -0.0092(17)
O2_10 0.034(2) 0.034(2) 0.0228(16) 0.0000(17) 0.0013(16) -0.0062(17)
C1_10 0.0401(19) 0.0402(19) 0.0251(17) 0.0005(17) -0.0029(16) -0.0059(17)
C2_10 0.055(4) 0.050(4) 0.032(4) 0.000(3) 0.007(3) -0.006(3)
C3_10 0.059(4) 0.055(4) 0.045(4) 0.002(3) -0.011(3) 0.006(3)
C4_10 0.0384(19) 0.0392(19) 0.0252(17) -0.0021(17) -0.0033(17) -0.0093(17)
C5_10 0.054(4) 0.040(3) 0.042(4) -0.010(3) 0.002(3) -0.005(3)
C6_10 0.043(3) 0.058(4) 0.037(3) -0.009(3) -0.010(3) -0.008(3)

_geom_special_details            
;
 All esds (except the esd in the dihedral angle between two l.s. planes)
 are estimated using the full covariance matrix.  The cell esds are taken
 into account individually in the estimation of esds in distances, angles
 and torsion angles; correlations between esds in cell parameters are only
 used when they are defined by crystal symmetry.  An approximate (isotropic)
 treatment of cell esds is used for estimating esds involving l.s. planes.
;

loop_
_geom_bond_atom_site_label_1
_geom_bond_atom_site_label_2
_geom_bond_distance
_geom_bond_site_symmetry_2
_geom_bond_publ_flag
Rh1 C2 2.029(2) . ?
Rh1 N1 2.127(2) . ?
Rh1 C1 2.177(2) . ?
Rh1 P1 2.3040(9) . ?
Rh1 B1 2.323(3) . ?
Rh1 Cl1 2.3558(8) . ?
C1 C2 1.444(3) . ?
C1 B1_1 1.526(11) . ?
C1 B1_10 1.540(18) . ?
C1 B1 1.556(3) . ?
P1 C22 1.850(3) . ?
P1 C31 1.854(3) . ?
P1 C25 1.856(3) . ?
N1 C2 1.461(3) . ?
N1 C10 1.486(3) . ?
N1 B1 1.513(3) . ?
B1 C14 1.571(3) . ?
B1 C2 2.066(4) . ?
C4 C6 1.390(4) . ?
C4 C3 1.395(4) . ?
C4 H4 0.9500 . ?
C3 C9 1.388(3) . ?
C3 C2 1.480(3) . ?
C9 C8 1.392(4) . ?
C9 H9 0.9500 . ?
C8 C7 1.377(4) . ?
C8 H8 0.9500 . ?
C7 C6 1.384(4) . ?
C7 H7 0.9500 . ?
C6 H6 0.9500 . ?
C5 C15 1.394(4) . ?
C5 C14 1.411(3) . ?
C5 C19 1.510(4) . ?
C10 C13 1.524(4) . ?
C10 C12 1.526(4) . ?
C10 C11 1.530(4) . ?
C19 H19A 0.9800 . ?
C19 H19B 0.9800 . ?
C19 H19C 0.9800 . ?
C18 C17 1.400(3) . ?
C18 C14 1.404(3) . ?
C18 C30 1.502(4) . ?
C17 C16 1.382(4) . ?
C17 H17 0.9500 . ?
C16 C15 1.381(4) . ?
C16 C29 1.522(4) . ?
C15 H15 0.9500 . ?
C13 H13A 0.9800 . ?
C13 H13B 0.9800 . ?
C13 H13C 0.9800 . ?
C12 H12A 0.9800 . ?
C12 H12B 0.9800 . ?
C12 H12C 0.9800 . ?
C11 H11A 0.9800 . ?
C11 H11B 0.9800 . ?
C11 H11C 0.9800 . ?
C20 C25 1.525(4) . ?
C20 H20A 0.9800 . ?
C20 H20B 0.9800 . ?
C20 H20C 0.9800 . ?
C21 C25 1.546(4) . ?
C21 H21A 0.9800 . ?
C21 H21B 0.9800 . ?
C21 H21C 0.9800 . ?
C23 C31 1.522(5) . ?
C23 H23A 0.9800 . ?
C23 H23B 0.9800 . ?
C23 H23C 0.9800 . ?
C22 C28 1.519(5) . ?
C22 C26 1.532(5) . ?
C22 H22 1.0000 . ?
C24 C31 1.535(5) . ?
C24 H24A 0.9800 . ?
C24 H24B 0.9800 . ?
C24 H24C 0.9800 . ?
C25 H25 1.0000 . ?
C26 H26A 0.9800 . ?
C26 H26B 0.9800 . ?
C26 H26C 0.9800 . ?
C29 H29A 0.9800 . ?
C29 H29B 0.9800 . ?
C29 H29C 0.9800 . ?
C28 H28A 0.9800 . ?
C28 H28B 0.9800 . ?
C28 H28C 0.9800 . ?
C30 H30A 0.9800 . ?
C30 H30B 0.9800 . ?
C30 H30C 0.9800 . ?
C31 H31 1.0000 . ?
B1_1 O2_1 1.379(14) . ?
B1_1 O1_1 1.381(11) . ?
O1_1 C4_1 1.526(6) . ?
O2_1 C1_1 1.462(6) . ?
C1_1 C2_1 1.512(7) . ?
C1_1 C3_1 1.525(7) . ?
C1_1 C4_1 1.556(7) . ?
C2_1 H2A_1 0.9800 . ?
C2_1 H2B_1 0.9800 . ?
C2_1 H2C_1 0.9800 . ?
C3_1 H3A_1 0.9800 . ?
C3_1 H3B_1 0.9800 . ?
C3_1 H3C_1 0.9800 . ?
C4_1 C6_1 1.494(7) . ?
C4_1 C5_1 1.539(8) . ?
C5_1 H5A_1 0.9800 . ?
C5_1 H5B_1 0.9800 . ?
C5_1 H5C_1 0.9800 . ?
C6_1 H6A_1 0.9800 . ?
C6_1 H6B_1 0.9800 . ?
C6_1 H6C_1 0.9800 . ?
B1_10 O1_10 1.371(16) . ?
B1_10 O2_10 1.376(16) . ?
O1_10 C4_10 1.581(11) . ?
O2_10 C1_10 1.457(11) . ?
C1_10 C2_10 1.488(12) . ?
C1_10 C3_10 1.539(12) . ?
C1_10 C4_10 1.557(11) . ?
C2_10 H2A_10 0.9800 . ?
C2_10 H2B_10 0.9800 . ?
C2_10 H2C_10 0.9800 . ?
C3_10 H3A_10 0.9800 . ?
C3_10 H3B_10 0.9800 . ?
C3_10 H3C_10 0.9800 . ?
C4_10 C6_10 1.488(11) . ?
C4_10 C5_10 1.554(11) . ?
C5_10 H5A_10 0.9800 . ?
C5_10 H5B_10 0.9800 . ?
C5_10 H5C_10 0.9800 . ?
C6_10 H6A_10 0.9800 . ?
C6_10 H6B_10 0.9800 . ?
C6_10 H6C_10 0.9800 . ?

loop_
_geom_angle_atom_site_label_1
_geom_angle_atom_site_label_2
_geom_angle_atom_site_label_3
_geom_angle
_geom_angle_site_symmetry_1
_geom_angle_site_symmetry_3
_geom_angle_publ_flag
C2 Rh1 N1 41.08(8) . . ?
C2 Rh1 C1 39.97(9) . . ?
N1 Rh1 C1 60.03(8) . . ?
C2 Rh1 P1 122.18(7) . . ?
N1 Rh1 P1 162.19(5) . . ?
C1 Rh1 P1 103.48(7) . . ?
C2 Rh1 B1 56.21(9) . . ?
N1 Rh1 B1 39.45(8) . . ?
C1 Rh1 B1 40.30(8) . . ?
P1 Rh1 B1 132.12(7) . . ?
C2 Rh1 Cl1 133.54(7) . . ?
N1 Rh1 Cl1 104.10(6) . . ?
C1 Rh1 Cl1 161.99(6) . . ?
P1 Rh1 Cl1 93.17(3) . . ?
B1 Rh1 Cl1 122.18(7) . . ?
C2 C1 B1_1 132.3(4) . . ?
C2 C1 B1_10 131.1(6) . . ?
C2 C1 B1 86.96(18) . . ?
B1_1 C1 B1 135.9(10) . . ?
B1_10 C1 B1 136.4(19) . . ?
C2 C1 Rh1 64.46(13) . . ?
B1_1 C1 Rh1 134.5(18) . . ?
B1_10 C1 Rh1 135(3) . . ?
B1 C1 Rh1 74.89(13) . . ?
C22 P1 C31 103.13(15) . . ?
C22 P1 C25 103.30(15) . . ?
C31 P1 C25 110.24(13) . . ?
C22 P1 Rh1 112.51(10) . . ?
C31 P1 Rh1 112.55(11) . . ?
C25 P1 Rh1 114.20(9) . . ?
C2 N1 C10 130.49(19) . . ?
C2 N1 B1 88.00(17) . . ?
C10 N1 B1 136.50(19) . . ?
C2 N1 Rh1 65.84(12) . . ?
C10 N1 Rh1 131.94(16) . . ?
B1 N1 Rh1 77.28(13) . . ?
N1 B1 C1 89.11(18) . . ?
N1 B1 C14 131.8(2) . . ?
C1 B1 C14 137.4(2) . . ?
N1 B1 C2 44.96(11) . . ?
C1 B1 C2 44.26(12) . . ?
C14 B1 C2 167.4(2) . . ?
N1 B1 Rh1 63.27(12) . . ?
C1 B1 Rh1 64.81(12) . . ?
C14 B1 Rh1 137.53(17) . . ?
C2 B1 Rh1 54.68(9) . . ?
C6 C4 C3 120.1(3) . . ?
C6 C4 H4 120.0 . . ?
C3 C4 H4 120.0 . . ?
C9 C3 C4 119.4(2) . . ?
C9 C3 C2 122.4(2) . . ?
C4 C3 C2 118.2(2) . . ?
C1 C2 N1 95.69(18) . . ?
C1 C2 C3 133.2(2) . . ?
N1 C2 C3 126.9(2) . . ?
C1 C2 Rh1 75.57(14) . . ?
N1 C2 Rh1 73.08(12) . . ?
C3 C2 Rh1 130.13(17) . . ?
C1 C2 B1 48.77(13) . . ?
N1 C2 B1 47.05(12) . . ?
C3 C2 B1 160.10(19) . . ?
Rh1 C2 B1 69.12(10) . . ?
C3 C9 C8 120.1(3) . . ?
C3 C9 H9 120.0 . . ?
C8 C9 H9 120.0 . . ?
C7 C8 C9 120.3(3) . . ?
C7 C8 H8 119.9 . . ?
C9 C8 H8 119.9 . . ?
C8 C7 C6 120.1(3) . . ?
C8 C7 H7 120.0 . . ?
C6 C7 H7 120.0 . . ?
C7 C6 C4 120.1(3) . . ?
C7 C6 H6 120.0 . . ?
C4 C6 H6 120.0 . . ?
C15 C5 C14 120.0(2) . . ?
C15 C5 C19 118.9(2) . . ?
C14 C5 C19 121.1(2) . . ?
N1 C10 C13 107.2(2) . . ?
N1 C10 C12 108.0(2) . . ?
C13 C10 C12 110.6(2) . . ?
N1 C10 C11 111.2(2) . . ?
C13 C10 C11 109.3(2) . . ?
C12 C10 C11 110.5(2) . . ?
C5 C19 H19A 109.5 . . ?
C5 C19 H19B 109.5 . . ?
H19A C19 H19B 109.5 . . ?
C5 C19 H19C 109.5 . . ?
H19A C19 H19C 109.5 . . ?
H19B C19 H19C 109.5 . . ?
C17 C18 C14 120.1(2) . . ?
C17 C18 C30 118.1(2) . . ?
C14 C18 C30 121.8(2) . . ?
C16 C17 C18 121.9(2) . . ?
C16 C17 H17 119.1 . . ?
C18 C17 H17 119.1 . . ?
C15 C16 C17 117.9(2) . . ?
C15 C16 C29 121.6(3) . . ?
C17 C16 C29 120.5(3) . . ?
C16 C15 C5 122.1(3) . . ?
C16 C15 H15 119.0 . . ?
C5 C15 H15 119.0 . . ?
C18 C14 C5 118.1(2) . . ?
C18 C14 B1 124.8(2) . . ?
C5 C14 B1 117.1(2) . . ?
C10 C13 H13A 109.5 . . ?
C10 C13 H13B 109.5 . . ?
H13A C13 H13B 109.5 . . ?
C10 C13 H13C 109.5 . . ?
H13A C13 H13C 109.5 . . ?
H13B C13 H13C 109.5 . . ?
C10 C12 H12A 109.5 . . ?
C10 C12 H12B 109.5 . . ?
H12A C12 H12B 109.5 . . ?
C10 C12 H12C 109.5 . . ?
H12A C12 H12C 109.5 . . ?
H12B C12 H12C 109.5 . . ?
C10 C11 H11A 109.5 . . ?
C10 C11 H11B 109.5 . . ?
H11A C11 H11B 109.5 . . ?
C10 C11 H11C 109.5 . . ?
H11A C11 H11C 109.5 . . ?
H11B C11 H11C 109.5 . . ?
C25 C20 H20A 109.5 . . ?
C25 C20 H20B 109.5 . . ?
H20A C20 H20B 109.5 . . ?
C25 C20 H20C 109.5 . . ?
H20A C20 H20C 109.5 . . ?
H20B C20 H20C 109.5 . . ?
C25 C21 H21A 109.5 . . ?
C25 C21 H21B 109.5 . . ?
H21A C21 H21B 109.5 . . ?
C25 C21 H21C 109.5 . . ?
H21A C21 H21C 109.5 . . ?
H21B C21 H21C 109.5 . . ?
C31 C23 H23A 109.5 . . ?
C31 C23 H23B 109.5 . . ?
H23A C23 H23B 109.5 . . ?
C31 C23 H23C 109.5 . . ?
H23A C23 H23C 109.5 . . ?
H23B C23 H23C 109.5 . . ?
C28 C22 C26 110.2(3) . . ?
C28 C22 P1 110.4(2) . . ?
C26 C22 P1 112.3(3) . . ?
C28 C22 H22 108.0 . . ?
C26 C22 H22 108.0 . . ?
P1 C22 H22 108.0 . . ?
C31 C24 H24A 109.5 . . ?
C31 C24 H24B 109.5 . . ?
H24A C24 H24B 109.5 . . ?
C31 C24 H24C 109.5 . . ?
H24A C24 H24C 109.5 . . ?
H24B C24 H24C 109.5 . . ?
C20 C25 C21 109.8(2) . . ?
C20 C25 P1 113.7(2) . . ?
C21 C25 P1 117.5(2) . . ?
C20 C25 H25 104.8 . . ?
C21 C25 H25 104.8 . . ?
P1 C25 H25 104.8 . . ?
C22 C26 H26A 109.5 . . ?
C22 C26 H26B 109.5 . . ?
H26A C26 H26B 109.5 . . ?
C22 C26 H26C 109.5 . . ?
H26A C26 H26C 109.5 . . ?
H26B C26 H26C 109.5 . . ?
C16 C29 H29A 109.5 . . ?
C16 C29 H29B 109.5 . . ?
H29A C29 H29B 109.5 . . ?
C16 C29 H29C 109.5 . . ?
H29A C29 H29C 109.5 . . ?
H29B C29 H29C 109.5 . . ?
C22 C28 H28A 109.5 . . ?
C22 C28 H28B 109.5 . . ?
H28A C28 H28B 109.5 . . ?
C22 C28 H28C 109.5 . . ?
H28A C28 H28C 109.5 . . ?
H28B C28 H28C 109.5 . . ?
C18 C30 H30A 109.5 . . ?
C18 C30 H30B 109.5 . . ?
H30A C30 H30B 109.5 . . ?
C18 C30 H30C 109.5 . . ?
H30A C30 H30C 109.5 . . ?
H30B C30 H30C 109.5 . . ?
C23 C31 C24 111.7(3) . . ?
C23 C31 P1 111.3(2) . . ?
C24 C31 P1 116.4(3) . . ?
C23 C31 H31 105.5 . . ?
C24 C31 H31 105.5 . . ?
P1 C31 H31 105.5 . . ?
O2_1 B1_1 O1_1 113.8(7) . . ?
O2_1 B1_1 C1 125.1(7) . . ?
O1_1 B1_1 C1 121.0(11) . . ?
B1_1 O1_1 C4_1 104.5(10) . . ?
B1_1 O2_1 C1_1 107.2(6) . . ?
O2_1 C1_1 C2_1 106.2(5) . . ?
O2_1 C1_1 C3_1 107.6(4) . . ?
C2_1 C1_1 C3_1 109.8(5) . . ?
O2_1 C1_1 C4_1 102.6(4) . . ?
C2_1 C1_1 C4_1 114.7(5) . . ?
C3_1 C1_1 C4_1 115.1(5) . . ?
C1_1 C2_1 H2A_1 109.5 . . ?
C1_1 C2_1 H2B_1 109.5 . . ?
H2A_1 C2_1 H2B_1 109.5 . . ?
C1_1 C2_1 H2C_1 109.5 . . ?
H2A_1 C2_1 H2C_1 109.5 . . ?
H2B_1 C2_1 H2C_1 109.5 . . ?
C1_1 C3_1 H3A_1 109.5 . . ?
C1_1 C3_1 H3B_1 109.5 . . ?
H3A_1 C3_1 H3B_1 109.5 . . ?
C1_1 C3_1 H3C_1 109.5 . . ?
H3A_1 C3_1 H3C_1 109.5 . . ?
H3B_1 C3_1 H3C_1 109.5 . . ?
C6_1 C4_1 O1_1 113.7(4) . . ?
C6_1 C4_1 C5_1 110.0(4) . . ?
O1_1 C4_1 C5_1 101.0(4) . . ?
C6_1 C4_1 C1_1 115.5(4) . . ?
O1_1 C4_1 C1_1 101.0(4) . . ?
C5_1 C4_1 C1_1 114.4(5) . . ?
C4_1 C5_1 H5A_1 109.5 . . ?
C4_1 C5_1 H5B_1 109.5 . . ?
H5A_1 C5_1 H5B_1 109.5 . . ?
C4_1 C5_1 H5C_1 109.5 . . ?
H5A_1 C5_1 H5C_1 109.5 . . ?
H5B_1 C5_1 H5C_1 109.5 . . ?
C4_1 C6_1 H6A_1 109.5 . . ?
C4_1 C6_1 H6B_1 109.5 . . ?
H6A_1 C6_1 H6B_1 109.5 . . ?
C4_1 C6_1 H6C_1 109.5 . . ?
H6A_1 C6_1 H6C_1 109.5 . . ?
H6B_1 C6_1 H6C_1 109.5 . . ?
O1_10 B1_10 O2_10 112.7(11) . . ?
O1_10 B1_10 C1 121.5(10) . . ?
O2_10 B1_10 C1 125.3(18) . . ?
B1_10 O1_10 C4_10 103(2) . . ?
B1_10 O2_10 C1_10 108.4(9) . . ?
O2_10 C1_10 C2_10 109.6(9) . . ?
O2_10 C1_10 C3_10 108.4(8) . . ?
C2_10 C1_10 C3_10 109.0(9) . . ?
O2_10 C1_10 C4_10 103.1(7) . . ?
C2_10 C1_10 C4_10 116.3(9) . . ?
C3_10 C1_10 C4_10 110.0(9) . . ?
C1_10 C2_10 H2A_10 109.5 . . ?
C1_10 C2_10 H2B_10 109.5 . . ?
H2A_10 C2_10 H2B_10 109.5 . . ?
C1_10 C2_10 H2C_10 109.5 . . ?
H2A_10 C2_10 H2C_10 109.5 . . ?
H2B_10 C2_10 H2C_10 109.5 . . ?
C1_10 C3_10 H3A_10 109.5 . . ?
C1_10 C3_10 H3B_10 109.5 . . ?
H3A_10 C3_10 H3B_10 109.5 . . ?
C1_10 C3_10 H3C_10 109.5 . . ?
H3A_10 C3_10 H3C_10 109.5 . . ?
H3B_10 C3_10 H3C_10 109.5 . . ?
C6_10 C4_10 C5_10 108.6(7) . . ?
C6_10 C4_10 C1_10 120.2(8) . . ?
C5_10 C4_10 C1_10 109.3(7) . . ?
C6_10 C4_10 O1_10 103.0(8) . . ?
C5_10 C4_10 O1_10 118.0(7) . . ?
C1_10 C4_10 O1_10 98.0(7) . . ?
C4_10 C5_10 H5A_10 109.5 . . ?
C4_10 C5_10 H5B_10 109.5 . . ?
H5A_10 C5_10 H5B_10 109.5 . . ?
C4_10 C5_10 H5C_10 109.5 . . ?
H5A_10 C5_10 H5C_10 109.5 . . ?
H5B_10 C5_10 H5C_10 109.5 . . ?
C4_10 C6_10 H6A_10 109.5 . . ?
C4_10 C6_10 H6B_10 109.5 . . ?
H6A_10 C6_10 H6B_10 109.5 . . ?
C4_10 C6_10 H6C_10 109.5 . . ?
H6A_10 C6_10 H6C_10 109.5 . . ?
H6B_10 C6_10 H6C_10 109.5 . . ?

loop_
_geom_torsion_atom_site_label_1
_geom_torsion_atom_site_label_2
_geom_torsion_atom_site_label_3
_geom_torsion_atom_site_label_4
_geom_torsion
_geom_torsion_site_symmetry_1
_geom_torsion_site_symmetry_2
_geom_torsion_site_symmetry_3
_geom_torsion_site_symmetry_4
_geom_torsion_publ_flag
C2 N1 B1 C1 -3.62(17) . . . . ?
C10 N1 B1 C1 -158.7(3) . . . . ?
Rh1 N1 B1 C1 62.05(13) . . . . ?
C2 N1 B1 C14 163.2(3) . . . . ?
C10 N1 B1 C14 8.1(5) . . . . ?
Rh1 N1 B1 C14 -131.1(3) . . . . ?
C10 N1 B1 C2 -155.1(3) . . . . ?
Rh1 N1 B1 C2 65.68(12) . . . . ?
C2 N1 B1 Rh1 -65.68(12) . . . . ?
C10 N1 B1 Rh1 139.2(3) . . . . ?
C2 C1 B1 N1 3.67(17) . . . . ?
B1_1 C1 B1 N1 160(2) . . . . ?
B1_10 C1 B1 N1 158(4) . . . . ?
Rh1 C1 B1 N1 -60.68(12) . . . . ?
C2 C1 B1 C14 -161.8(3) . . . . ?
B1_1 C1 B1 C14 -6(2) . . . . ?
B1_10 C1 B1 C14 -8(4) . . . . ?
Rh1 C1 B1 C14 133.9(3) . . . . ?
B1_1 C1 B1 C2 156(2) . . . . ?
B1_10 C1 B1 C2 154(4) . . . . ?
Rh1 C1 B1 C2 -64.35(12) . . . . ?
C2 C1 B1 Rh1 64.35(12) . . . . ?
B1_1 C1 B1 Rh1 -140(2) . . . . ?
B1_10 C1 B1 Rh1 -141(4) . . . . ?
C6 C4 C3 C9 1.1(4) . . . . ?
C6 C4 C3 C2 -179.5(2) . . . . ?
B1_1 C1 C2 N1 -161(2) . . . . ?
B1_10 C1 C2 N1 -160(4) . . . . ?
B1 C1 C2 N1 -3.82(18) . . . . ?
Rh1 C1 C2 N1 70.87(13) . . . . ?
B1_1 C1 C2 C3 -4(3) . . . . ?
B1_10 C1 C2 C3 -3(5) . . . . ?
B1 C1 C2 C3 153.1(3) . . . . ?
Rh1 C1 C2 C3 -132.2(3) . . . . ?
B1_1 C1 C2 Rh1 128(2) . . . . ?
B1_10 C1 C2 Rh1 129(4) . . . . ?
B1 C1 C2 Rh1 -74.69(13) . . . . ?
B1_1 C1 C2 B1 -157(3) . . . . ?
B1_10 C1 C2 B1 -157(5) . . . . ?
Rh1 C1 C2 B1 74.69(13) . . . . ?
C10 N1 C2 C1 161.5(2) . . . . ?
B1 N1 C2 C1 3.93(18) . . . . ?
Rh1 N1 C2 C1 -73.02(14) . . . . ?
C10 N1 C2 C3 2.4(4) . . . . ?
B1 N1 C2 C3 -155.2(2) . . . . ?
Rh1 N1 C2 C3 127.9(2) . . . . ?
C10 N1 C2 Rh1 -125.5(2) . . . . ?
B1 N1 C2 Rh1 76.95(13) . . . . ?
C10 N1 C2 B1 157.6(3) . . . . ?
Rh1 N1 C2 B1 -76.95(13) . . . . ?
C9 C3 C2 C1 119.2(3) . . . . ?
C4 C3 C2 C1 -60.2(4) . . . . ?
C9 C3 C2 N1 -89.9(3) . . . . ?
C4 C3 C2 N1 90.7(3) . . . . ?
C9 C3 C2 Rh1 9.1(3) . . . . ?
C4 C3 C2 Rh1 -170.33(18) . . . . ?
C9 C3 C2 B1 -154.4(5) . . . . ?
C4 C3 C2 B1 26.2(7) . . . . ?
C4 C3 C9 C8 0.3(4) . . . . ?
C2 C3 C9 C8 -179.1(2) . . . . ?
C3 C9 C8 C7 -1.4(4) . . . . ?
C9 C8 C7 C6 1.0(5) . . . . ?
C8 C7 C6 C4 0.4(5) . . . . ?
C3 C4 C6 C7 -1.4(4) . . . . ?
C2 N1 C10 C13 166.3(2) . . . . ?
B1 N1 C10 C13 -47.3(4) . . . . ?
Rh1 N1 C10 C13 73.8(3) . . . . ?
C2 N1 C10 C12 -74.5(3) . . . . ?
B1 N1 C10 C12 71.9(3) . . . . ?
Rh1 N1 C10 C12 -167.03(17) . . . . ?
C2 N1 C10 C11 46.9(4) . . . . ?
B1 N1 C10 C11 -166.7(3) . . . . ?
Rh1 N1 C10 C11 -45.6(3) . . . . ?
C14 C18 C17 C16 1.0(4) . . . . ?
C30 C18 C17 C16 178.7(3) . . . . ?
C18 C17 C16 C15 0.9(4) . . . . ?
C18 C17 C16 C29 -176.9(3) . . . . ?
C17 C16 C15 C5 -1.8(4) . . . . ?
C29 C16 C15 C5 176.0(3) . . . . ?
C14 C5 C15 C16 1.0(5) . . . . ?
C19 C5 C15 C16 -176.9(3) . . . . ?
C17 C18 C14 C5 -1.8(4) . . . . ?
C30 C18 C14 C5 -179.5(3) . . . . ?
C17 C18 C14 B1 176.7(2) . . . . ?
C30 C18 C14 B1 -1.0(4) . . . . ?
C15 C5 C14 C18 0.9(4) . . . . ?
C19 C5 C14 C18 178.7(3) . . . . ?
C15 C5 C14 B1 -177.7(3) . . . . ?
C19 C5 C14 B1 0.1(4) . . . . ?
N1 B1 C14 C18 81.2(3) . . . . ?
C1 B1 C14 C18 -118.4(3) . . . . ?
C2 B1 C14 C18 150.6(8) . . . . ?
Rh1 B1 C14 C18 -13.5(4) . . . . ?
N1 B1 C14 C5 -100.3(3) . . . . ?
C1 B1 C14 C5 60.1(4) . . . . ?
C2 B1 C14 C5 -30.9(10) . . . . ?
Rh1 B1 C14 C5 165.0(2) . . . . ?
C31 P1 C22 C28 -179.0(2) . . . . ?
C25 P1 C22 C28 66.2(3) . . . . ?
Rh1 P1 C22 C28 -57.4(3) . . . . ?
C31 P1 C22 C26 -55.6(3) . . . . ?
C25 P1 C22 C26 -170.5(2) . . . . ?
Rh1 P1 C22 C26 65.9(3) . . . . ?
C22 P1 C25 C20 170.4(2) . . . . ?
C31 P1 C25 C20 60.8(2) . . . . ?
Rh1 P1 C25 C20 -67.1(2) . . . . ?
C22 P1 C25 C21 40.2(3) . . . . ?
C31 P1 C25 C21 -69.4(3) . . . . ?
Rh1 P1 C25 C21 162.76(19) . . . . ?
C22 P1 C31 C23 175.5(2) . . . . ?
C25 P1 C31 C23 -74.8(3) . . . . ?
Rh1 P1 C31 C23 54.0(3) . . . . ?
C22 P1 C31 C24 -55.0(3) . . . . ?
C25 P1 C31 C24 54.7(3) . . . . ?
Rh1 P1 C31 C24 -176.5(3) . . . . ?
C2 C1 B1_1 O2_1 -13(5) . . . . ?
B1 C1 B1_1 O2_1 -160(2) . . . . ?
Rh1 C1 B1_1 O2_1 81(4) . . . . ?
C2 C1 B1_1 O1_1 162.6(17) . . . . ?
B1 C1 B1_1 O1_1 16(5) . . . . ?
Rh1 C1 B1_1 O1_1 -103(3) . . . . ?
O2_1 B1_1 O1_1 C4_1 -14(4) . . . . ?
C1 B1_1 O1_1 C4_1 169(3) . . . . ?
O1_1 B1_1 O2_1 C1_1 -7(4) . . . . ?
C1 B1_1 O2_1 C1_1 169(3) . . . . ?
B1_1 O2_1 C1_1 C2_1 -95(2) . . . . ?
B1_1 O2_1 C1_1 C3_1 147(2) . . . . ?
B1_1 O2_1 C1_1 C4_1 25(2) . . . . ?
B1_1 O1_1 C4_1 C6_1 -96(2) . . . . ?
B1_1 O1_1 C4_1 C5_1 146(2) . . . . ?
B1_1 O1_1 C4_1 C1_1 28(2) . . . . ?
O2_1 C1_1 C4_1 C6_1 91.1(5) . . . . ?
C2_1 C1_1 C4_1 C6_1 -154.4(5) . . . . ?
C3_1 C1_1 C4_1 C6_1 -25.5(6) . . . . ?
O2_1 C1_1 C4_1 O1_1 -32.1(5) . . . . ?
C2_1 C1_1 C4_1 O1_1 82.5(6) . . . . ?
C3_1 C1_1 C4_1 O1_1 -148.6(5) . . . . ?
O2_1 C1_1 C4_1 C5_1 -139.7(5) . . . . ?
C2_1 C1_1 C4_1 C5_1 -25.1(7) . . . . ?
C3_1 C1_1 C4_1 C5_1 103.8(6) . . . . ?
C2 C1 B1_10 O1_10 -179(4) . . . . ?
B1 C1 B1_10 O1_10 36(10) . . . . ?
Rh1 C1 B1_10 O1_10 -85(7) . . . . ?
C2 C1 B1_10 O2_10 9(10) . . . . ?
B1 C1 B1_10 O2_10 -136(4) . . . . ?
Rh1 C1 B1_10 O2_10 103(7) . . . . ?
O2_10 B1_10 O1_10 C4_10 24(7) . . . . ?
C1 B1_10 O1_10 C4_10 -148(6) . . . . ?
O1_10 B1_10 O2_10 C1_10 -1(7) . . . . ?
C1 B1_10 O2_10 C1_10 171(5) . . . . ?
B1_10 O2_10 C1_10 C2_10 -148(4) . . . . ?
B1_10 O2_10 C1_10 C3_10 94(4) . . . . ?
B1_10 O2_10 C1_10 C4_10 -23(4) . . . . ?
O2_10 C1_10 C4_10 C6_10 144.5(8) . . . . ?
C2_10 C1_10 C4_10 C6_10 -95.6(12) . . . . ?
C3_10 C1_10 C4_10 C6_10 29.0(12) . . . . ?
O2_10 C1_10 C4_10 C5_10 -89.1(8) . . . . ?
C2_10 C1_10 C4_10 C5_10 30.8(11) . . . . ?
C3_10 C1_10 C4_10 C5_10 155.4(8) . . . . ?
O2_10 C1_10 C4_10 O1_10 34.4(9) . . . . ?
C2_10 C1_10 C4_10 O1_10 154.3(9) . . . . ?
C3_10 C1_10 C4_10 O1_10 -81.1(9) . . . . ?
B1_10 O1_10 C4_10 C6_10 -159(4) . . . . ?
B1_10 O1_10 C4_10 C5_10 82(4) . . . . ?
B1_10 O1_10 C4_10 C1_10 -35(4) . . . . ?

_refine_diff_density_max         1.783
_refine_diff_density_min         -0.676
_refine_diff_density_rms         0.067

_shelx_res_file                  
;
TITL test_a.res in P2(1)/n
    test_a.res
    created by SHELXL-2017/1 at 09:26:03 on 13-Jun-2019
REM Old TITL test in P2(1)/n
REM SHELXT solution in P2(1)/n
REM R1 0.125,  Rweak 0.006,  Alpha 0.067,  Orientation as input
REM Formula found by SHELXT:  C34 B2 N3 O2 Cl2 Rh
CELL  0.71073  11.3847  27.4542  12.1455   90.000   95.313   90.000
ZERR    4.000   0.0049   0.0037   0.0024    0.000    0.027    0.000
LATT  1
SYMM 1/2-X, 1/2+Y, 1/2-Z
SFAC C H B N O P CL RH
UNIT 144 232 8 4 8 4 4 4
TEMP -173.150
L.S. 10
BOND $H
LIST 4
acta 52
conf
shel 999 0.8
FMAP 2
PLAN 20
omit 1 0 1
eadp B1_1 B1_10
WGHT    0.027800    5.009900
FVAR       0.29402   0.64955
RH1   8    0.240256    0.641141    0.805390    11.00000    0.02588    0.01348 =
         0.02143    0.00129    0.00291    0.00278
C1    1    0.283118    0.595118    0.668688    11.00000    0.01974    0.01592 =
         0.02404   -0.00206    0.00192    0.00049
P1    6    0.085444    0.687854    0.729030    11.00000    0.02656    0.01728 =
         0.04462    0.00886    0.00570    0.00549
CL1   7    0.223196    0.670791    0.985233    11.00000    0.06552    0.02764 =
         0.02931   -0.00574    0.01276    0.00820
N1    4    0.392189    0.595725    0.823345    11.00000    0.02181    0.01527 =
         0.02034    0.00338   -0.00153   -0.00025
B1    3    0.297693    0.561665    0.772504    11.00000    0.02068    0.01752 =
         0.01986   -0.00059    0.00201    0.00201
C4    1    0.545889    0.634466    0.606183    11.00000    0.02959    0.02488 =
         0.03693    0.00650    0.00646    0.00057
AFIX  43
H4    2    0.538820    0.600941    0.587355    11.00000   -1.20000
AFIX   0
C3    1    0.469560    0.655217    0.676454    11.00000    0.02239    0.02164 =
         0.02239    0.00656   -0.00345   -0.00283
C2    1    0.379603    0.623605    0.720471    11.00000    0.02250    0.01636 =
         0.01837    0.00176   -0.00136    0.00081
C9    1    0.479562    0.704444    0.701807    11.00000    0.02761    0.02401 =
         0.03773    0.00263    0.00042   -0.00388
AFIX  43
H9    2    0.428221    0.718858    0.749891    11.00000   -1.20000
AFIX   0
C8    1    0.564725    0.732713    0.656862    11.00000    0.03582    0.02196 =
         0.05233    0.00721    0.00034   -0.00626
AFIX  43
H8    2    0.570175    0.766532    0.673090    11.00000   -1.20000
AFIX   0
C7    1    0.641080    0.711857    0.588991    11.00000    0.02808    0.03463 =
         0.05812    0.01835    0.00665   -0.00656
AFIX  43
H7    2    0.699880    0.731191    0.559508    11.00000   -1.20000
AFIX   0
C6    1    0.632290    0.662773    0.563662    11.00000    0.03537    0.03608 =
         0.05276    0.01229    0.01748    0.00295
AFIX  43
H6    2    0.685353    0.648408    0.517170    11.00000   -1.20000
AFIX   0
C5    1    0.302287    0.469863    0.743473    11.00000    0.02906    0.02183 =
         0.04288   -0.00464    0.00835   -0.00046
C10   1    0.492156    0.592659    0.910820    11.00000    0.03024    0.02463 =
         0.02665    0.00759   -0.01169   -0.00462
C19   1    0.379532    0.478866    0.650994    11.00000    0.06897    0.02823 =
         0.07747   -0.01286    0.04622   -0.00310
AFIX 137
H19A  2    0.446386    0.499463    0.678000    11.00000   -1.50000
H19B  2    0.333484    0.495277    0.589663    11.00000   -1.50000
H19C  2    0.408871    0.447702    0.625286    11.00000   -1.50000
AFIX   0
C18   1    0.187070    0.497850    0.888151    11.00000    0.02370    0.01923 =
         0.02751    0.00178   -0.00116    0.00073
C17   1    0.154534    0.449556    0.906292    11.00000    0.02413    0.02230 =
         0.03062    0.00824    0.00018   -0.00154
AFIX  43
H17   2    0.103804    0.442770    0.962229    11.00000   -1.20000
AFIX   0
C16   1    0.194097    0.411449    0.845152    11.00000    0.03127    0.01700 =
         0.04532    0.00244   -0.00122    0.00011
C15   1    0.269034    0.422227    0.765385    11.00000    0.03824    0.01996 =
         0.05863   -0.00883    0.01326    0.00063
AFIX  43
H15   2    0.298873    0.396354    0.724132    11.00000   -1.20000
AFIX   0
C14   1    0.260518    0.508824    0.804827    11.00000    0.01944    0.01822 =
         0.02505    0.00206   -0.00095   -0.00129
C13   1    0.445622    0.568371    1.010899    11.00000    0.04432    0.03506 =
         0.02566    0.01067   -0.00883   -0.00338
AFIX 137
H13A  2    0.510769    0.563386    1.068385    11.00000   -1.50000
H13B  2    0.410454    0.536847    0.988990    11.00000   -1.50000
H13C  2    0.385716    0.589259    1.039684    11.00000   -1.50000
AFIX   0
C12   1    0.588696    0.561694    0.866539    11.00000    0.02534    0.03909 =
         0.04815    0.01460   -0.00898    0.00331
AFIX 137
H12A  2    0.654621    0.558198    0.923859    11.00000   -1.50000
H12B  2    0.616468    0.577553    0.801469    11.00000   -1.50000
H12C  2    0.556988    0.529447    0.845856    11.00000   -1.50000
AFIX   0
C11   1    0.539320    0.643322    0.943507    11.00000    0.04930    0.03198 =
         0.03558    0.00523   -0.02090   -0.01279
AFIX 137
H11A  2    0.595709    0.640737    1.009283    11.00000   -1.50000
H11B  2    0.473645    0.664413    0.959725    11.00000   -1.50000
H11C  2    0.578813    0.657266    0.882449    11.00000   -1.50000
AFIX   0
C20   1    0.185911    0.727059    0.543047    11.00000    0.04082    0.04004 =
         0.03765    0.01246   -0.00083   -0.00136
AFIX 137
H20A  2    0.193794    0.722171    0.464143    11.00000   -1.50000
H20B  2    0.258974    0.717044    0.586104    11.00000   -1.50000
H20C  2    0.170822    0.761563    0.556875    11.00000   -1.50000
AFIX   0
C21   1   -0.033274    0.714073    0.514466    11.00000    0.03735    0.04467 =
         0.06895    0.02408   -0.01022    0.00671
AFIX 137
H21A  2   -0.023877    0.715829    0.435170    11.00000   -1.50000
H21B  2   -0.053370    0.746394    0.541378    11.00000   -1.50000
H21C  2   -0.096538    0.691093    0.527027    11.00000   -1.50000
AFIX   0
C23   1    0.192008    0.775031    0.802817    11.00000    0.10202    0.02801 =
         0.05848   -0.01028    0.03611   -0.02022
AFIX 137
H23A  2    0.187410    0.804398    0.848086    11.00000   -1.50000
H23B  2    0.207622    0.784285    0.727617    11.00000   -1.50000
H23C  2    0.255925    0.754121    0.835155    11.00000   -1.50000
AFIX   0
C22   1   -0.059711    0.659776    0.745206    11.00000    0.02553    0.03706 =
         0.07442    0.01818    0.00847    0.00415
AFIX  13
H22   2   -0.121777    0.680500    0.704763    11.00000   -1.20000
AFIX   0
C24   1   -0.029226    0.780012    0.758475    11.00000    0.11442    0.04779 =
         0.09108    0.00096    0.00433    0.05382
AFIX 137
H24A  2   -0.036756    0.806514    0.811417    11.00000   -1.50000
H24B  2   -0.101707    0.760556    0.751978    11.00000   -1.50000
H24C  2   -0.016185    0.793712    0.686098    11.00000   -1.50000
AFIX   0
C25   1    0.083443    0.696562    0.577309    11.00000    0.02993    0.02568 =
         0.04359    0.01219   -0.00508    0.00370
AFIX  13
H25   2    0.096760    0.663303    0.547276    11.00000   -1.20000
AFIX   0
C26   1   -0.086017    0.657023    0.866472    11.00000    0.04166    0.05667 =
         0.09179    0.02123    0.03165    0.00431
AFIX 137
H26A  2   -0.161529    0.640412    0.871476    11.00000   -1.50000
H26B  2   -0.090278    0.690037    0.896526    11.00000   -1.50000
H26C  2   -0.023075    0.638859    0.908997    11.00000   -1.50000
AFIX   0
C29   1    0.152099    0.359676    0.863193    11.00000    0.03975    0.01993 =
         0.06674    0.00430    0.00869   -0.00361
AFIX 137
H29A  2    0.141356    0.342665    0.792037    11.00000   -1.50000
H29B  2    0.076920    0.360594    0.896454    11.00000   -1.50000
H29C  2    0.210977    0.342433    0.912705    11.00000   -1.50000
AFIX   0
C28   1   -0.066694    0.609339    0.693561    11.00000    0.03618    0.03958 =
         0.08964    0.01209    0.00375   -0.01000
AFIX 137
H28A  2   -0.145079    0.595489    0.700113    11.00000   -1.50000
H28B  2   -0.006606    0.588292    0.731973    11.00000   -1.50000
H28C  2   -0.052902    0.611698    0.615282    11.00000   -1.50000
AFIX   0
C30   1    0.137636    0.536941    0.957043    11.00000    0.04708    0.02472 =
         0.04121    0.00349    0.02167   -0.00045
AFIX 137
H30A  2    0.189599    0.565458    0.959746    11.00000   -1.50000
H30B  2    0.132122    0.524698    1.032184    11.00000   -1.50000
H30C  2    0.058932    0.546174    0.924151    11.00000   -1.50000
AFIX   0
C31   1    0.075640    0.747529    0.799079    11.00000    0.06046    0.02044 =
         0.05384    0.00461    0.01928    0.01349
AFIX  13
H31   2    0.064326    0.739689    0.877806    11.00000   -1.20000
AFIX   0

ISOR 0.004 B1_1 > C6_10
SIMU 0.005 B1_1 > C6_10
RIGU 0.003 B1_1 > C6_10

RESI 1
PART 1 21
B1    3    0.233339    0.589401    0.548323    21.00000    0.02945    0.03053 =
         0.02340    0.00197   -0.00066   -0.00721
O1    5    0.161120    0.550641    0.515415    21.00000    0.03183    0.03304 =
         0.02311    0.00184   -0.00467   -0.01043
O2    5    0.259566    0.619252    0.462616    21.00000    0.02975    0.03307 =
         0.02030    0.00234   -0.00297   -0.00709
C1    1    0.213091    0.595661    0.359783    21.00000    0.04018    0.04035 =
         0.02269    0.00006   -0.00341   -0.00797
C2    1    0.314766    0.567581    0.319018    21.00000    0.06193    0.05828 =
         0.03448   -0.00527    0.00822    0.00006
AFIX 137
H2A   2    0.380095    0.589933    0.309192    21.00000   -1.50000
H2B   2    0.289047    0.552085    0.248175    21.00000   -1.50000
H2C   2    0.341066    0.542524    0.373261    21.00000   -1.50000
AFIX   0
C3    1    0.173816    0.635679    0.277372    21.00000    0.04877    0.05793 =
         0.03284    0.01529   -0.00460   -0.01220
AFIX 137
H3A   2    0.138003    0.620925    0.208834    21.00000   -1.50000
H3B   2    0.242309    0.655175    0.261365    21.00000   -1.50000
H3C   2    0.115899    0.656653    0.308963    21.00000   -1.50000
AFIX   0
C4    1    0.111919    0.563429    0.397839    21.00000    0.04121    0.04272 =
         0.02611   -0.00102   -0.00626   -0.01223
C5    1    0.102724    0.512571    0.344393    21.00000    0.07829    0.05793 =
         0.04276   -0.00991   -0.00612   -0.02326
AFIX 137
H5A   2    0.083777    0.515914    0.264385    21.00000   -1.50000
H5B   2    0.040400    0.493928    0.375740    21.00000   -1.50000
H5C   2    0.178141    0.495491    0.359025    21.00000   -1.50000
AFIX   0
C6    1   -0.006939    0.586888    0.391154    21.00000    0.03865    0.07834 =
         0.03765    0.00194   -0.01332   -0.01914
AFIX 137
H6A   2   -0.037381    0.590468    0.313426    21.00000   -1.50000
H6B   2   -0.000446    0.619055    0.426165    21.00000   -1.50000
H6C   2   -0.060956    0.566527    0.429484    21.00000   -1.50000
AFIX   0
PART 0
RESI 0

same B1_1 > C6_1

RESI 10
PART 2 -21
B1    3    0.235757    0.589581    0.546417   -21.00000    0.02945    0.03053 =
         0.02340    0.00197   -0.00066   -0.00721
O1    5    0.140448    0.560572    0.515051   -21.00000    0.03202    0.03453 =
         0.02300    0.00223   -0.00502   -0.00922
O2    5    0.289589    0.607281    0.457783   -21.00000    0.03370    0.03396 =
         0.02279    0.00000    0.00128   -0.00617
C1    1    0.227300    0.588207    0.356711   -21.00000    0.04009    0.04016 =
         0.02515    0.00052   -0.00293   -0.00592
C2    1    0.311962    0.581085    0.271784   -21.00000    0.05501    0.04956 =
         0.03195   -0.00036    0.00695   -0.00643
AFIX 137
H2A   2    0.271914    0.564800    0.207002   -21.00000   -1.50000
H2B   2    0.378104    0.560954    0.302608   -21.00000   -1.50000
H2C   2    0.341613    0.612810    0.249825   -21.00000   -1.50000
AFIX   0
C3    1    0.133251    0.625572    0.313558   -21.00000    0.05915    0.05452 =
         0.04514    0.00203   -0.01090    0.00593
AFIX 137
H3A   2    0.109086    0.619113    0.235377   -21.00000   -1.50000
H3B   2    0.166182    0.658498    0.321547   -21.00000   -1.50000
H3C   2    0.064608    0.622892    0.356277   -21.00000   -1.50000
AFIX   0
C4    1    0.166786    0.541479    0.397049   -21.00000    0.03842    0.03923 =
         0.02519   -0.00206   -0.00328   -0.00934
C5    1    0.251890    0.497491    0.391273   -21.00000    0.05430    0.04013 =
         0.04249   -0.01007    0.00207   -0.00519
AFIX 137
H5A   2    0.254872    0.487706    0.313985   -21.00000   -1.50000
H5B   2    0.223425    0.470178    0.433445   -21.00000   -1.50000
H5C   2    0.331044    0.506848    0.422748   -21.00000   -1.50000
AFIX   0
C6    1    0.048038    0.526884    0.346186   -21.00000    0.04256    0.05819 =
         0.03670   -0.00938   -0.01033   -0.00785
AFIX 137
H6A   2    0.051877    0.520488    0.267218   -21.00000   -1.50000
H6B   2   -0.008347    0.553210    0.355431   -21.00000   -1.50000
H6C   2    0.022393    0.497344    0.382420   -21.00000   -1.50000
PART 0
RESI 0
AFIX   0
HKLF 4


REM  test_a.res in P2(1)/n
REM R1 =  0.0353 for    6793 Fo > 4sig(Fo)  and  0.0423 for all    7727 data
REM    493 parameters refined using    540 restraints

END

WGHT      0.0278      5.0099

REM Highest difference peak  1.783,  deepest hole -0.676,  1-sigma level  0.067
Q1    1   0.1717  0.6325  0.7727  11.00000  0.05    1.78
Q2    1   0.1425  0.6620  0.9592  11.00000  0.05    0.72
Q3    1   0.0150  0.6702  0.6920  11.00000  0.05    0.56
Q4    1   0.3193  0.6442  0.8620  11.00000  0.05    0.54
Q5    1   0.1440  0.6702  0.7659  11.00000  0.05    0.42
Q6    1   0.3143  0.6143  0.6796  11.00000  0.05    0.41
Q7    1   0.2639  0.5740  0.7038  11.00000  0.05    0.40
Q8    1   0.2738  0.6542  0.7643  11.00000  0.05    0.39
Q9    1   0.0222  0.5616  0.3679  11.00000  0.05    0.36
Q10   1   0.2702  0.5887  0.6044  11.00000  0.05    0.34
Q11   1   0.4426  0.5889  0.8611  11.00000  0.05    0.32
Q12   1   0.3969  0.6090  0.7781  11.00000  0.05    0.30
Q13   1   0.1347  0.7076  0.5611  11.00000  0.05    0.29
Q14   1   0.2737  0.5332  0.8016  11.00000  0.05    0.29
Q15   1   0.0744  0.6959  0.6364  11.00000  0.05    0.29
Q16   1   0.2519  0.6838  0.9524  11.00000  0.05    0.28
Q17   1   0.0027  0.6642  0.7629  11.00000  0.05    0.28
Q18   1   0.1173  0.5754  0.5268  11.00000  0.05    0.28
Q19   1   0.0052  0.6161  0.3760  11.00000  0.05    0.27
Q20   1   0.3209  0.5782  0.4753  11.00000  0.05    0.26
;
_shelx_res_checksum              32980
####################################################################### 
# 
# This file contains crystal structure data downloaded from the 
# Cambridge Structural Database (CSD) hosted by the Cambridge 
# Crystallographic Data Centre (CCDC).
# 
# Full information about CCDC data access policies and citation 
# guidelines are available at http://www.ccdc.cam.ac.uk/access/V1 
# 
# Audit and citation data items may have been added by the CCDC. 
# Please retain this information to preserve the provenance of 
# this file and to allow appropriate attribution of the data. 
# 
#######################################################################

data_test_a_CCDC2
_database_code_depnum_ccdc_archive 'CCDC 1997140'
loop_
_audit_author_name
_audit_author_address
'Merlin Hess'
;Julius Maximilians Universitaet Wuerzburg
Germany
;
_audit_update_record             
;
2020-04-15 deposited with the CCDC.	2020-08-07 downloaded from the CCDC.
;


_audit_creation_method           SHELXL-2018/3
_shelx_SHELXL_version_number     2018/3
_chemical_name_systematic        ?
_chemical_name_common            ?
_chemical_melting_point          ?
_chemical_formula_moiety         'C34 H51 B Cl Fe N P Rh'
_chemical_formula_sum            'C34 H51 B Cl Fe N P Rh'
_chemical_formula_weight         709.74

loop_
_atom_type_symbol
_atom_type_description
_atom_type_scat_dispersion_real
_atom_type_scat_dispersion_imag
_atom_type_scat_source
C C 0.0033 0.0016 'International Tables Vol C Tables 4.2.6.8 and 6.1.1.4'
H H 0.0000 0.0000 'International Tables Vol C Tables 4.2.6.8 and 6.1.1.4'
B B 0.0013 0.0007 'International Tables Vol C Tables 4.2.6.8 and 6.1.1.4'
N N 0.0061 0.0033 'International Tables Vol C Tables 4.2.6.8 and 6.1.1.4'
P P 0.1023 0.0942 'International Tables Vol C Tables 4.2.6.8 and 6.1.1.4'
Cl Cl 0.1484 0.1585 'International Tables Vol C Tables 4.2.6.8 and 6.1.1.4'
Fe Fe 0.3463 0.8444 'International Tables Vol C Tables 4.2.6.8 and 6.1.1.4'
Rh Rh -1.1178 0.9187 'International Tables Vol C Tables 4.2.6.8 and 6.1.1.4'

_space_group_crystal_system      monoclinic
_space_group_IT_number           14
_space_group_name_H-M_alt        'P 21/c'
_space_group_name_Hall           '-P 2ybc'

_shelx_space_group_comment       
;
The symmetry employed for this shelxl refinement is uniquely defined
by the following loop, which should always be used as a source of
symmetry information in preference to the above space-group names.
They are only intended as comments.
;

loop_
_space_group_symop_operation_xyz
'x, y, z'
'-x, y+1/2, -z+1/2'
'-x, -y, -z'
'x, -y-1/2, z-1/2'

_cell_length_a                   18.500(3)
_cell_length_b                   10.9446(14)
_cell_length_c                   16.701(5)
_cell_angle_alpha                90
_cell_angle_beta                 99.868(18)
_cell_angle_gamma                90
_cell_volume                     3331.5(13)
_cell_formula_units_Z            4
_cell_measurement_temperature    100(2)
_cell_measurement_reflns_used    9648
_cell_measurement_theta_min      2.59
_cell_measurement_theta_max      27.10
_cell_special_details            
;
To simulate systematic errors the final estimation of uncertainties in unit cell
parameters were based on 32 Monte-Carlo simulations.
;


_exptl_special_details           
;
The crystal was immersed in a film of perfluoropolyether oil, mounted on a 
polyimide microloop (MicroMounts of MiTeGen) and transferred to stream of cold 
nitrogen (Bruker Kryoflex2).
;
_exptl_crystal_description       block
_exptl_crystal_colour            orange
_exptl_crystal_density_meas      ?
_exptl_crystal_density_method    ?
_exptl_crystal_density_diffrn    1.415
_exptl_crystal_F_000             1480
_exptl_transmission_factor_min   ?
_exptl_transmission_factor_max   ?
_exptl_crystal_size_max          0.37
_exptl_crystal_size_mid          0.314
_exptl_crystal_size_min          0.295
_exptl_absorpt_coefficient_mu    1.083
_shelx_estimated_absorpt_T_min   0.690
_shelx_estimated_absorpt_T_max   0.741
_exptl_absorpt_correction_type   multi-scan
_exptl_absorpt_correction_T_min  0.6757
_exptl_absorpt_correction_T_max  0.7455
loop_
_exptl_crystal_face_index_h
_exptl_crystal_face_index_k
_exptl_crystal_face_index_l
_exptl_crystal_face_perp_dist
1.00 -1.00 -1.00 0.1320
-1.00 1.00 1.00 0.1640
1.00 -1.00 0.00 0.1560
-1.00 1.00 0.00 0.2290
0.00 -1.00 0.00 0.1610
0.00 1.00 0.00 0.1850
-1.00 -1.00 0.00 0.1800
1.00 1.00 0.00 0.1080
-1.00 0.00 0.00 0.1640
1.00 0.00 0.00 0.1110
-1.00 -1.00 1.00 0.1810
1.00 1.00 -1.00 0.1710
0.00 -1.00 1.00 0.1750
-1.00 0.00 1.00 0.1320
1.00 0.00 -1.00 0.1450
1.00 -1.00 1.00 0.1810
-1.00 1.00 -1.00 0.2370
0.00 0.00 1.00 0.1240
0.00 0.00 -1.00 0.1470
-1.00 0.00 -1.00 0.1570
1.00 0.00 1.00 0.1390
0.00 -1.00 -1.00 0.1670
0.00 1.00 1.00 0.1270
-1.00 -1.00 -1.00 0.1720
1.00 1.00 1.00 0.1090

_exptl_absorpt_process_details   'SadAbs 2016/2 (Bruker AXS)'
_exptl_absorpt_special_details   ?
_diffrn_ambient_temperature      100(2)
_diffrn_radiation_wavelength     0.71073
_diffrn_radiation_type           MoK\a
_diffrn_radiation_monochromator  'multi-layer mirror'
_diffrn_source                   'microfocus sealed tube (Incoatec ImS)'
_diffrn_measurement_device_type  'Bruker D8 Quest'
_diffrn_measurement_method       '\f and \w scans'
_diffrn_detector                 'CMOS area detector (Photon II)'
_diffrn_detector_area_resol_mean 7.5
_diffrn_reflns_number            85277
_diffrn_reflns_av_unetI/netI     0.0125
_diffrn_reflns_av_R_equivalents  0.0322
_diffrn_reflns_limit_h_min       -23
_diffrn_reflns_limit_h_max       23
_diffrn_reflns_limit_k_min       -13
_diffrn_reflns_limit_k_max       13
_diffrn_reflns_limit_l_min       -20
_diffrn_reflns_limit_l_max       20
_diffrn_reflns_theta_min         2.235
_diffrn_reflns_theta_max         26.372
_diffrn_reflns_theta_full        26.000
_diffrn_measured_fraction_theta_max 0.999
_diffrn_measured_fraction_theta_full 0.999
_diffrn_reflns_Laue_measured_fraction_max 0.999
_diffrn_reflns_Laue_measured_fraction_full 0.999
_diffrn_reflns_point_group_measured_fraction_max 0.999
_diffrn_reflns_point_group_measured_fraction_full 0.999
_reflns_number_total             6810
_reflns_number_gt                6447
_reflns_threshold_expression     'I > 2\s(I)'
_reflns_Friedel_coverage         0.000
_reflns_Friedel_fraction_max     .
_reflns_Friedel_fraction_full    .

_reflns_special_details          
;
 Reflections were merged by SHELXL according to the crystal
 class for the calculation of statistics and refinement.
 
 _reflns_Friedel_fraction is defined as the number of unique
 Friedel pairs measured divided by the number that would be
 possible theoretically, ignoring centric projections and
 systematic absences.
;

_computing_data_collection       'APEX2 ver. 2014.9 (Bruker AXS)'
_computing_cell_refinement       'Saint+ ver. V8.37A (Bruker AXS)'
_computing_data_reduction        'Saint+ ver. V8.37A (Bruker AXS)'
_computing_structure_solution    'SHELXT (Sheldrick, 2014)'
_computing_structure_refinement  'SHELXL-2018/3 (Sheldrick, 2018)'
_computing_molecular_graphics    'ShelXLe (Huebschle et all, 2011)'
_computing_publication_material  'SHELXL-2018/3 (Sheldrick, 2018)'
_refine_special_details          
;

 Refinement of F^2^ against ALL reflections. The weighted R-factor wR and 
goodness of fit S are based on F^2^, conventional R-factors R are based on F, 
with F set to zero for negative F^2^. The threshold expression of F^2^ > 
2sigma(F^2^) is used only for calculating R-factors(gt) etc. and is not 
relevant to the choice of reflections for refinement. R-factors based on F^2^ 
are statistically about twice as large as those based on F, and R-factors 
based on ALL data will be even larger.
;
_refine_ls_structure_factor_coef Fsqd
_refine_ls_matrix_type           full
_refine_ls_weighting_scheme      calc
_refine_ls_weighting_details     
'w=1/[\s^2^(Fo^2^)+(0.0203P)^2^+1.8956P] where P=(Fo^2^+2Fc^2^)/3'
_atom_sites_solution_primary     dual
_atom_sites_solution_secondary   difmap
_atom_sites_solution_hydrogens   geom
_refine_ls_hydrogen_treatment    constr
_refine_ls_extinction_method     none
_refine_ls_extinction_coef       .
_refine_ls_number_reflns         6810
_refine_ls_number_parameters     373
_refine_ls_number_restraints     0
_refine_ls_R_factor_all          0.0189
_refine_ls_R_factor_gt           0.0174
_refine_ls_wR_factor_ref         0.0443
_refine_ls_wR_factor_gt          0.0434
_refine_ls_goodness_of_fit_ref   1.048
_refine_ls_restrained_S_all      1.048
_refine_ls_shift/su_max          0.004
_refine_ls_shift/su_mean         0.000

loop_
_atom_site_label
_atom_site_type_symbol
_atom_site_fract_x
_atom_site_fract_y
_atom_site_fract_z
_atom_site_U_iso_or_equiv
_atom_site_adp_type
_atom_site_occupancy
_atom_site_site_symmetry_order
_atom_site_calc_flag
_atom_site_refinement_flags_posn
_atom_site_refinement_flags_adp
_atom_site_refinement_flags_occupancy
_atom_site_disorder_assembly
_atom_site_disorder_group
Rh1 Rh 0.28627(2) 0.70687(2) 0.57962(2) 0.01112(4) Uani 1 1 d . . . . .
Fe1 Fe 0.10481(2) 1.02536(2) 0.65948(2) 0.01477(5) Uani 1 1 d . . . . .
P1 P 0.40048(2) 0.78998(3) 0.58259(2) 0.01208(7) Uani 1 1 d . . . . .
Cl1 Cl 0.29225(2) 0.59481(3) 0.45983(2) 0.02075(7) Uani 1 1 d . . . . .
N1 N 0.18174(6) 0.67333(10) 0.61250(6) 0.0126(2) Uani 1 1 d . . . . .
C1 C 0.26335(7) 0.76780(12) 0.69441(8) 0.0139(3) Uani 1 1 d . . . . .
H1 H 0.292105 0.815689 0.740067 0.017 Uiso 1 1 calc R U . . .
B2 B 0.23897(8) 0.63338(14) 0.68529(9) 0.0136(3) Uani 1 1 d . . . . .
C2 C 0.20533(7) 0.79910(12) 0.62921(8) 0.0131(3) Uani 1 1 d . . . . .
C7 C 0.28347(8) 0.30741(13) 0.77682(9) 0.0213(3) Uani 1 1 d . . . . .
H7 H 0.309031 0.235356 0.766578 0.026 Uiso 1 1 calc R U . . .
C6 C 0.24946(8) 0.31144(13) 0.84460(9) 0.0221(3) Uani 1 1 d . . . . .
C5 C 0.21303(8) 0.41850(14) 0.85884(8) 0.0202(3) Uani 1 1 d . . . . .
H5 H 0.188725 0.422710 0.904473 0.024 Uiso 1 1 calc R U . . .
C4 C 0.21132(7) 0.51939(13) 0.80798(8) 0.0162(3) Uani 1 1 d . . . . .
C3 C 0.24536(7) 0.51413(12) 0.73818(8) 0.0146(3) Uani 1 1 d . . . . .
C9 C 0.17418(8) 0.63464(14) 0.82951(8) 0.0199(3) Uani 1 1 d . . . . .
H9A H 0.135180 0.657201 0.784517 0.030 Uiso 1 1 calc R U . . .
H9B H 0.210274 0.700858 0.839363 0.030 Uiso 1 1 calc R U . . .
H9C H 0.152982 0.620713 0.878630 0.030 Uiso 1 1 calc R U . . .
C8 C 0.28143(7) 0.40584(13) 0.72301(8) 0.0176(3) Uani 1 1 d . . . . .
C10 C 0.25229(10) 0.20474(15) 0.90210(10) 0.0320(4) Uani 1 1 d . . . . .
H10A H 0.202651 0.186140 0.911649 0.048 Uiso 1 1 calc R U . . .
H10B H 0.283594 0.225399 0.953795 0.048 Uiso 1 1 calc R U . . .
H10C H 0.272478 0.133296 0.878258 0.048 Uiso 1 1 calc R U . . .
C20 C 0.17160(8) 1.13061(14) 0.60255(10) 0.0243(3) Uani 1 1 d . . . . .
H20 H 0.184304 1.213690 0.613866 0.029 Uiso 1 1 calc R U . . .
C21 C 0.10922(8) 1.01453(15) 0.78284(9) 0.0239(3) Uani 1 1 d . . . . .
H21 H 0.151662 0.998071 0.822109 0.029 Uiso 1 1 calc R U . . .
C22 C 0.08430(8) 1.13223(14) 0.75335(9) 0.0229(3) Uani 1 1 d . . . . .
H22 H 0.107123 1.208112 0.769609 0.027 Uiso 1 1 calc R U . . .
C23 C 0.01921(8) 1.11570(14) 0.69527(9) 0.0226(3) Uani 1 1 d . . . . .
H23 H -0.009013 1.178707 0.665783 0.027 Uiso 1 1 calc R U . . .
C24 C 0.00369(8) 0.98832(15) 0.68901(9) 0.0228(3) Uani 1 1 d . . . . .
H24 H -0.036686 0.951329 0.654772 0.027 Uiso 1 1 calc R U . . .
C25 C 0.05930(8) 0.92649(14) 0.74304(9) 0.0231(3) Uani 1 1 d . . . . .
H25 H 0.062555 0.840624 0.751190 0.028 Uiso 1 1 calc R U . . .
C26 C 0.44077(7) 0.85799(13) 0.68221(8) 0.0160(3) Uani 1 1 d . . . . .
H26 H 0.403126 0.917016 0.695101 0.019 Uiso 1 1 calc R U . . .
C27 C 0.45156(8) 0.76595(14) 0.75237(8) 0.0225(3) Uani 1 1 d . . . . .
H27A H 0.454734 0.809644 0.804076 0.034 Uiso 1 1 calc R U . . .
H27B H 0.496952 0.719931 0.752068 0.034 Uiso 1 1 calc R U . . .
H27C H 0.409885 0.709403 0.745852 0.034 Uiso 1 1 calc R U . . .
C28 C 0.51046(8) 0.93386(15) 0.68295(9) 0.0247(3) Uani 1 1 d . . . . .
H28A H 0.523999 0.973766 0.735930 0.037 Uiso 1 1 calc R U . . .
H28B H 0.501480 0.996075 0.640200 0.037 Uiso 1 1 calc R U . . .
H28C H 0.550501 0.880276 0.673198 0.037 Uiso 1 1 calc R U . . .
C29 C 0.39737(7) 0.92111(12) 0.51214(8) 0.0159(3) Uani 1 1 d . . . . .
H29 H 0.448134 0.954832 0.516508 0.019 Uiso 1 1 calc R U . . .
C30 C 0.34764(8) 1.02199(13) 0.53525(9) 0.0223(3) Uani 1 1 d . . . . .
H30A H 0.346301 1.090087 0.496922 0.033 Uiso 1 1 calc R U . . .
H30B H 0.366787 1.050806 0.590361 0.033 Uiso 1 1 calc R U . . .
H30C H 0.297942 0.989758 0.533282 0.033 Uiso 1 1 calc R U . . .
C31 C 0.37126(8) 0.88099(15) 0.42402(8) 0.0229(3) Uani 1 1 d . . . . .
H31A H 0.366823 0.952723 0.388393 0.034 Uiso 1 1 calc R U . . .
H31B H 0.323411 0.840765 0.419578 0.034 Uiso 1 1 calc R U . . .
H31C H 0.406853 0.823820 0.407731 0.034 Uiso 1 1 calc R U . . .
C32 C 0.46736(7) 0.68508(13) 0.54661(8) 0.0165(3) Uani 1 1 d . . . . .
H32 H 0.440304 0.648209 0.495330 0.020 Uiso 1 1 calc R U . . .
C33 C 0.48817(9) 0.57746(14) 0.60411(10) 0.0261(3) Uani 1 1 d . . . . .
H33A H 0.511994 0.514111 0.576321 0.039 Uiso 1 1 calc R U . . .
H33B H 0.443856 0.543860 0.620593 0.039 Uiso 1 1 calc R U . . .
H33C H 0.522012 0.605322 0.652314 0.039 Uiso 1 1 calc R U . . .
C34 C 0.53636(8) 0.74225(15) 0.52315(10) 0.0260(3) Uani 1 1 d . . . . .
H34A H 0.562886 0.680369 0.497200 0.039 Uiso 1 1 calc R U . . .
H34B H 0.568041 0.773106 0.572049 0.039 Uiso 1 1 calc R U . . .
H34C H 0.522288 0.809857 0.485206 0.039 Uiso 1 1 calc R U . . .
C13 C 0.04862(7) 0.65654(15) 0.60441(8) 0.0210(3) Uani 1 1 d . . . . .
H13A H 0.003581 0.620873 0.573920 0.032 Uiso 1 1 calc R U . . .
H13B H 0.044499 0.745821 0.603673 0.032 Uiso 1 1 calc R U . . .
H13C H 0.055844 0.627469 0.660719 0.032 Uiso 1 1 calc R U . . .
C12 C 0.11411(7) 0.61821(13) 0.56523(8) 0.0153(3) Uani 1 1 d . . . . .
C11 C 0.31838(8) 0.39124(14) 0.64970(9) 0.0228(3) Uani 1 1 d . . . . .
H11A H 0.322127 0.471128 0.624214 0.034 Uiso 1 1 calc R U . . .
H11B H 0.289386 0.335921 0.610616 0.034 Uiso 1 1 calc R U . . .
H11C H 0.367625 0.357209 0.666665 0.034 Uiso 1 1 calc R U . . .
C19 C 0.11107(9) 1.08796(14) 0.54548(9) 0.0238(3) Uani 1 1 d . . . . .
H19 H 0.076096 1.137861 0.512207 0.029 Uiso 1 1 calc R U . . .
C18 C 0.11153(8) 0.95767(13) 0.54646(8) 0.0195(3) Uani 1 1 d . . . . .
H18 H 0.076655 0.905933 0.514583 0.023 Uiso 1 1 calc R U . . .
C14 C 0.12449(8) 0.47985(13) 0.57098(9) 0.0234(3) Uani 1 1 d . . . . .
H14A H 0.081924 0.439364 0.538782 0.035 Uiso 1 1 calc R U . . .
H14B H 0.129258 0.454298 0.627878 0.035 Uiso 1 1 calc R U . . .
H14C H 0.168942 0.457125 0.549954 0.035 Uiso 1 1 calc R U . . .
C17 C 0.17420(7) 0.91818(12) 0.60431(8) 0.0156(3) Uani 1 1 d . . . . .
C16 C 0.20984(8) 1.02720(13) 0.63975(9) 0.0197(3) Uani 1 1 d . . . . .
H16 H 0.251986 1.029540 0.681183 0.024 Uiso 1 1 calc R U . . .
C15 C 0.10385(8) 0.65541(14) 0.47577(8) 0.0188(3) Uani 1 1 d . . . . .
H15A H 0.059066 0.617721 0.446185 0.028 Uiso 1 1 calc R U . . .
H15B H 0.146150 0.627832 0.452405 0.028 Uiso 1 1 calc R U . . .
H15C H 0.099760 0.744520 0.471374 0.028 Uiso 1 1 calc R U . . .

loop_
_atom_site_aniso_label
_atom_site_aniso_U_11
_atom_site_aniso_U_22
_atom_site_aniso_U_33
_atom_site_aniso_U_23
_atom_site_aniso_U_13
_atom_site_aniso_U_12
Rh1 0.01143(5) 0.01096(6) 0.01118(5) -0.00151(3) 0.00257(4) -0.00230(4)
Fe1 0.01500(9) 0.01460(10) 0.01575(10) 0.00068(7) 0.00559(7) 0.00112(7)
P1 0.01165(15) 0.01239(16) 0.01236(15) 0.00012(12) 0.00250(12) -0.00158(12)
Cl1 0.02314(17) 0.02156(17) 0.01884(16) -0.00917(13) 0.00723(13) -0.00600(13)
N1 0.0123(5) 0.0126(5) 0.0130(5) -0.0005(4) 0.0021(4) -0.0026(4)
C1 0.0138(6) 0.0160(6) 0.0126(6) -0.0030(5) 0.0039(5) -0.0015(5)
B2 0.0123(6) 0.0162(7) 0.0125(7) -0.0022(5) 0.0028(5) -0.0006(6)
C2 0.0128(6) 0.0137(6) 0.0138(6) -0.0013(5) 0.0053(5) -0.0030(5)
C7 0.0224(7) 0.0141(7) 0.0243(7) -0.0002(6) -0.0044(6) 0.0000(6)
C6 0.0230(7) 0.0185(7) 0.0211(7) 0.0060(6) -0.0065(6) -0.0070(6)
C5 0.0193(7) 0.0255(8) 0.0147(6) 0.0036(6) -0.0004(5) -0.0065(6)
C4 0.0137(6) 0.0191(7) 0.0143(6) 0.0001(5) -0.0018(5) -0.0034(5)
C3 0.0129(6) 0.0158(6) 0.0138(6) -0.0007(5) -0.0017(5) -0.0029(5)
C9 0.0188(7) 0.0259(8) 0.0155(6) 0.0005(6) 0.0046(5) 0.0013(6)
C8 0.0166(6) 0.0161(7) 0.0183(7) -0.0011(5) -0.0017(5) -0.0017(5)
C10 0.0385(9) 0.0247(8) 0.0286(8) 0.0112(7) -0.0065(7) -0.0090(7)
C20 0.0289(8) 0.0147(7) 0.0340(8) 0.0033(6) 0.0189(7) 0.0010(6)
C21 0.0248(7) 0.0321(8) 0.0159(7) 0.0010(6) 0.0060(6) 0.0011(6)
C22 0.0260(7) 0.0240(8) 0.0208(7) -0.0061(6) 0.0100(6) -0.0020(6)
C23 0.0201(7) 0.0256(8) 0.0242(7) -0.0012(6) 0.0101(6) 0.0058(6)
C24 0.0169(7) 0.0293(8) 0.0242(7) -0.0045(6) 0.0094(6) -0.0029(6)
C25 0.0279(8) 0.0224(7) 0.0221(7) 0.0036(6) 0.0137(6) -0.0010(6)
C26 0.0160(6) 0.0168(7) 0.0151(6) -0.0022(5) 0.0019(5) -0.0029(5)
C27 0.0271(8) 0.0237(8) 0.0152(7) 0.0006(6) -0.0009(6) -0.0012(6)
C28 0.0220(7) 0.0302(8) 0.0214(7) -0.0061(6) 0.0020(6) -0.0117(6)
C29 0.0132(6) 0.0168(7) 0.0181(6) 0.0042(5) 0.0037(5) -0.0016(5)
C30 0.0214(7) 0.0190(7) 0.0277(8) 0.0072(6) 0.0078(6) 0.0031(6)
C31 0.0231(7) 0.0282(8) 0.0168(7) 0.0048(6) 0.0021(6) -0.0040(6)
C32 0.0154(6) 0.0167(7) 0.0183(6) -0.0015(5) 0.0050(5) -0.0001(5)
C33 0.0290(8) 0.0228(8) 0.0281(8) 0.0041(6) 0.0090(6) 0.0087(6)
C34 0.0187(7) 0.0252(8) 0.0371(9) -0.0049(7) 0.0129(6) -0.0017(6)
C13 0.0138(6) 0.0322(8) 0.0167(7) 0.0003(6) 0.0014(5) -0.0060(6)
C12 0.0133(6) 0.0180(7) 0.0134(6) -0.0008(5) -0.0008(5) -0.0059(5)
C11 0.0240(7) 0.0193(7) 0.0255(7) -0.0024(6) 0.0052(6) 0.0022(6)
C19 0.0313(8) 0.0216(7) 0.0214(7) 0.0076(6) 0.0131(6) 0.0085(6)
C18 0.0235(7) 0.0213(7) 0.0152(6) 0.0021(5) 0.0072(5) 0.0039(6)
C14 0.0248(7) 0.0178(7) 0.0244(7) -0.0006(6) -0.0052(6) -0.0081(6)
C17 0.0159(6) 0.0151(7) 0.0176(6) 0.0005(5) 0.0082(5) -0.0004(5)
C16 0.0171(7) 0.0151(7) 0.0294(8) -0.0007(6) 0.0111(6) -0.0019(5)
C15 0.0198(7) 0.0228(7) 0.0131(6) -0.0009(5) 0.0004(5) -0.0039(6)

_geom_special_details            
;
 All esds (except the esd in the dihedral angle between two l.s. planes)
 are estimated using the full covariance matrix.  The cell esds are taken
 into account individually in the estimation of esds in distances, angles
 and torsion angles; correlations between esds in cell parameters are only
 used when they are defined by crystal symmetry.  An approximate (isotropic)
 treatment of cell esds is used for estimating esds involving l.s. planes.
;

loop_
_geom_bond_atom_site_label_1
_geom_bond_atom_site_label_2
_geom_bond_distance
_geom_bond_site_symmetry_2
_geom_bond_publ_flag
Rh1 C2 2.0909(13) . ?
Rh1 N1 2.1307(11) . ?
Rh1 C1 2.1398(14) . ?
Rh1 B2 2.2487(16) . ?
Rh1 P1 2.2930(5) . ?
Rh1 Cl1 2.3654(6) . ?
Fe1 C16 2.0258(14) . ?
Fe1 C20 2.0398(15) . ?
Fe1 C23 2.0413(14) . ?
Fe1 C22 2.0428(15) . ?
Fe1 C19 2.0453(15) . ?
Fe1 C21 2.0512(16) . ?
Fe1 C18 2.0514(15) . ?
Fe1 C24 2.0549(15) . ?
Fe1 C25 2.0566(15) . ?
Fe1 C17 2.0685(14) . ?
P1 C29 1.8505(14) . ?
P1 C26 1.8581(14) . ?
P1 C32 1.8614(14) . ?
N1 C2 1.4565(16) . ?
N1 C12 1.4879(16) . ?
N1 B2 1.5326(18) . ?
C1 C2 1.4334(19) . ?
C1 B2 1.539(2) . ?
C1 H1 1.0000 . ?
B2 C3 1.569(2) . ?
B2 C2 2.087(2) . ?
C2 C17 1.4563(19) . ?
C7 C6 1.387(2) . ?
C7 C8 1.399(2) . ?
C7 H7 0.9500 . ?
C6 C5 1.392(2) . ?
C6 C10 1.507(2) . ?
C5 C4 1.390(2) . ?
C5 H5 0.9500 . ?
C4 C3 1.4179(19) . ?
C4 C9 1.509(2) . ?
C3 C8 1.4043(19) . ?
C9 H9A 0.9800 . ?
C9 H9B 0.9800 . ?
C9 H9C 0.9800 . ?
C8 C11 1.510(2) . ?
C10 H10A 0.9800 . ?
C10 H10B 0.9800 . ?
C10 H10C 0.9800 . ?
C20 C19 1.419(2) . ?
C20 C16 1.420(2) . ?
C20 H20 0.9500 . ?
C21 C25 1.419(2) . ?
C21 C22 1.427(2) . ?
C21 H21 0.9500 . ?
C22 C23 1.422(2) . ?
C22 H22 0.9500 . ?
C23 C24 1.424(2) . ?
C23 H23 0.9500 . ?
C24 C25 1.418(2) . ?
C24 H24 0.9500 . ?
C25 H25 0.9500 . ?
C26 C28 1.5318(19) . ?
C26 C27 1.5322(19) . ?
C26 H26 1.0000 . ?
C27 H27A 0.9800 . ?
C27 H27B 0.9800 . ?
C27 H27C 0.9800 . ?
C28 H28A 0.9800 . ?
C28 H28B 0.9800 . ?
C28 H28C 0.9800 . ?
C29 C30 1.5284(19) . ?
C29 C31 1.5324(19) . ?
C29 H29 1.0000 . ?
C30 H30A 0.9800 . ?
C30 H30B 0.9800 . ?
C30 H30C 0.9800 . ?
C31 H31A 0.9800 . ?
C31 H31B 0.9800 . ?
C31 H31C 0.9800 . ?
C32 C33 1.527(2) . ?
C32 C34 1.5315(19) . ?
C32 H32 1.0000 . ?
C33 H33A 0.9800 . ?
C33 H33B 0.9800 . ?
C33 H33C 0.9800 . ?
C34 H34A 0.9800 . ?
C34 H34B 0.9800 . ?
C34 H34C 0.9800 . ?
C13 C12 1.5310(19) . ?
C13 H13A 0.9800 . ?
C13 H13B 0.9800 . ?
C13 H13C 0.9800 . ?
C12 C14 1.527(2) . ?
C12 C15 1.5287(18) . ?
C11 H11A 0.9800 . ?
C11 H11B 0.9800 . ?
C11 H11C 0.9800 . ?
C19 C18 1.426(2) . ?
C19 H19 0.9500 . ?
C18 C17 1.442(2) . ?
C18 H18 0.9500 . ?
C14 H14A 0.9800 . ?
C14 H14B 0.9800 . ?
C14 H14C 0.9800 . ?
C17 C16 1.4405(19) . ?
C16 H16 0.9500 . ?
C15 H15A 0.9800 . ?
C15 H15B 0.9800 . ?
C15 H15C 0.9800 . ?

loop_
_geom_angle_atom_site_label_1
_geom_angle_atom_site_label_2
_geom_angle_atom_site_label_3
_geom_angle
_geom_angle_site_symmetry_1
_geom_angle_site_symmetry_3
_geom_angle_publ_flag
C2 Rh1 N1 40.35(5) . . ?
C2 Rh1 C1 39.59(5) . . ?
N1 Rh1 C1 59.66(5) . . ?
C2 Rh1 B2 57.34(5) . . ?
N1 Rh1 B2 40.86(5) . . ?
C1 Rh1 B2 40.95(5) . . ?
C2 Rh1 P1 121.31(4) . . ?
N1 Rh1 P1 159.45(3) . . ?
C1 Rh1 P1 100.39(4) . . ?
B2 Rh1 P1 127.30(4) . . ?
C2 Rh1 Cl1 136.53(4) . . ?
N1 Rh1 Cl1 107.74(3) . . ?
C1 Rh1 Cl1 164.70(4) . . ?
B2 Rh1 Cl1 124.01(4) . . ?
P1 Rh1 Cl1 92.724(19) . . ?
C16 Fe1 C20 40.88(6) . . ?
C16 Fe1 C23 148.94(6) . . ?
C20 Fe1 C23 115.17(6) . . ?
C16 Fe1 C22 115.38(6) . . ?
C20 Fe1 C22 103.97(6) . . ?
C23 Fe1 C22 40.77(6) . . ?
C16 Fe1 C19 68.67(6) . . ?
C20 Fe1 C19 40.66(7) . . ?
C23 Fe1 C19 106.31(6) . . ?
C22 Fe1 C19 124.76(6) . . ?
C16 Fe1 C21 106.84(6) . . ?
C20 Fe1 C21 125.30(7) . . ?
C23 Fe1 C21 68.49(6) . . ?
C22 Fe1 C21 40.80(6) . . ?
C19 Fe1 C21 162.83(7) . . ?
C16 Fe1 C18 69.07(6) . . ?
C20 Fe1 C18 68.77(6) . . ?
C23 Fe1 C18 128.08(6) . . ?
C22 Fe1 C18 164.04(6) . . ?
C19 Fe1 C18 40.74(6) . . ?
C21 Fe1 C18 154.84(6) . . ?
C16 Fe1 C24 168.21(6) . . ?
C20 Fe1 C24 150.74(6) . . ?
C23 Fe1 C24 40.67(6) . . ?
C22 Fe1 C24 68.43(6) . . ?
C19 Fe1 C24 119.25(6) . . ?
C21 Fe1 C24 68.21(6) . . ?
C18 Fe1 C24 110.54(6) . . ?
C16 Fe1 C25 129.14(6) . . ?
C20 Fe1 C25 164.70(7) . . ?
C23 Fe1 C25 68.15(6) . . ?
C22 Fe1 C25 68.23(6) . . ?
C19 Fe1 C25 154.54(7) . . ?
C21 Fe1 C25 40.41(6) . . ?
C18 Fe1 C25 122.05(6) . . ?
C24 Fe1 C25 40.36(6) . . ?
C16 Fe1 C17 41.18(5) . . ?
C20 Fe1 C17 68.95(6) . . ?
C23 Fe1 C17 167.67(6) . . ?
C22 Fe1 C17 151.35(6) . . ?
C19 Fe1 C17 68.70(6) . . ?
C21 Fe1 C17 119.59(6) . . ?
C18 Fe1 C17 40.99(5) . . ?
C24 Fe1 C17 130.92(6) . . ?
C25 Fe1 C17 111.18(6) . . ?
C29 P1 C26 102.87(6) . . ?
C29 P1 C32 102.89(6) . . ?
C26 P1 C32 110.45(6) . . ?
C29 P1 Rh1 111.45(5) . . ?
C26 P1 Rh1 113.89(5) . . ?
C32 P1 Rh1 114.16(5) . . ?
C2 N1 C12 132.99(11) . . ?
C2 N1 B2 88.51(10) . . ?
C12 N1 B2 135.15(11) . . ?
C2 N1 Rh1 68.36(7) . . ?
C12 N1 Rh1 130.61(8) . . ?
B2 N1 Rh1 73.71(7) . . ?
C2 C1 B2 89.12(10) . . ?
C2 C1 Rh1 68.37(7) . . ?
B2 C1 Rh1 73.32(7) . . ?
C2 C1 H1 133.3 . . ?
B2 C1 H1 133.3 . . ?
Rh1 C1 H1 133.3 . . ?
N1 B2 C1 87.52(10) . . ?
N1 B2 C3 131.23(12) . . ?
C1 B2 C3 138.34(12) . . ?
N1 B2 C2 44.25(7) . . ?
C1 B2 C2 43.38(7) . . ?
C3 B2 C2 164.50(11) . . ?
N1 B2 Rh1 65.43(7) . . ?
C1 B2 Rh1 65.72(7) . . ?
C3 B2 Rh1 137.51(10) . . ?
C2 B2 Rh1 57.52(5) . . ?
C1 C2 C17 129.70(12) . . ?
C1 C2 N1 94.61(10) . . ?
C17 C2 N1 134.44(12) . . ?
C1 C2 B2 47.50(8) . . ?
C17 C2 B2 168.20(11) . . ?
N1 C2 B2 47.24(7) . . ?
C1 C2 Rh1 72.05(8) . . ?
C17 C2 Rh1 126.44(9) . . ?
N1 C2 Rh1 71.29(7) . . ?
B2 C2 Rh1 65.13(6) . . ?
C6 C7 C8 122.26(14) . . ?
C6 C7 H7 118.9 . . ?
C8 C7 H7 118.9 . . ?
C7 C6 C5 117.82(13) . . ?
C7 C6 C10 121.63(15) . . ?
C5 C6 C10 120.55(15) . . ?
C4 C5 C6 121.67(14) . . ?
C4 C5 H5 119.2 . . ?
C6 C5 H5 119.2 . . ?
C5 C4 C3 120.22(13) . . ?
C5 C4 C9 118.81(13) . . ?
C3 C4 C9 120.95(12) . . ?
C8 C3 C4 118.32(12) . . ?
C8 C3 B2 126.35(12) . . ?
C4 C3 B2 115.33(12) . . ?
C4 C9 H9A 109.5 . . ?
C4 C9 H9B 109.5 . . ?
H9A C9 H9B 109.5 . . ?
C4 C9 H9C 109.5 . . ?
H9A C9 H9C 109.5 . . ?
H9B C9 H9C 109.5 . . ?
C7 C8 C3 119.68(13) . . ?
C7 C8 C11 118.25(13) . . ?
C3 C8 C11 122.06(13) . . ?
C6 C10 H10A 109.5 . . ?
C6 C10 H10B 109.5 . . ?
H10A C10 H10B 109.5 . . ?
C6 C10 H10C 109.5 . . ?
H10A C10 H10C 109.5 . . ?
H10B C10 H10C 109.5 . . ?
C19 C20 C16 107.95(13) . . ?
C19 C20 Fe1 69.88(8) . . ?
C16 C20 Fe1 69.03(8) . . ?
C19 C20 H20 126.0 . . ?
C16 C20 H20 126.0 . . ?
Fe1 C20 H20 126.6 . . ?
C25 C21 C22 107.78(13) . . ?
C25 C21 Fe1 70.00(8) . . ?
C22 C21 Fe1 69.28(8) . . ?
C25 C21 H21 126.1 . . ?
C22 C21 H21 126.1 . . ?
Fe1 C21 H21 126.2 . . ?
C23 C22 C21 107.83(13) . . ?
C23 C22 Fe1 69.56(8) . . ?
C21 C22 Fe1 69.91(8) . . ?
C23 C22 H22 126.1 . . ?
C21 C22 H22 126.1 . . ?
Fe1 C22 H22 126.0 . . ?
C22 C23 C24 108.12(13) . . ?
C22 C23 Fe1 69.68(8) . . ?
C24 C23 Fe1 70.18(8) . . ?
C22 C23 H23 125.9 . . ?
C24 C23 H23 125.9 . . ?
Fe1 C23 H23 125.8 . . ?
C25 C24 C23 107.78(13) . . ?
C25 C24 Fe1 69.88(8) . . ?
C23 C24 Fe1 69.15(8) . . ?
C25 C24 H24 126.1 . . ?
C23 C24 H24 126.1 . . ?
Fe1 C24 H24 126.4 . . ?
C24 C25 C21 108.48(14) . . ?
C24 C25 Fe1 69.75(8) . . ?
C21 C25 Fe1 69.59(8) . . ?
C24 C25 H25 125.8 . . ?
C21 C25 H25 125.8 . . ?
Fe1 C25 H25 126.5 . . ?
C28 C26 C27 110.55(12) . . ?
C28 C26 P1 115.61(10) . . ?
C27 C26 P1 113.65(10) . . ?
C28 C26 H26 105.3 . . ?
C27 C26 H26 105.3 . . ?
P1 C26 H26 105.3 . . ?
C26 C27 H27A 109.5 . . ?
C26 C27 H27B 109.5 . . ?
H27A C27 H27B 109.5 . . ?
C26 C27 H27C 109.5 . . ?
H27A C27 H27C 109.5 . . ?
H27B C27 H27C 109.5 . . ?
C26 C28 H28A 109.5 . . ?
C26 C28 H28B 109.5 . . ?
H28A C28 H28B 109.5 . . ?
C26 C28 H28C 109.5 . . ?
H28A C28 H28C 109.5 . . ?
H28B C28 H28C 109.5 . . ?
C30 C29 C31 110.20(12) . . ?
C30 C29 P1 110.74(9) . . ?
C31 C29 P1 111.03(10) . . ?
C30 C29 H29 108.3 . . ?
C31 C29 H29 108.3 . . ?
P1 C29 H29 108.3 . . ?
C29 C30 H30A 109.5 . . ?
C29 C30 H30B 109.5 . . ?
H30A C30 H30B 109.5 . . ?
C29 C30 H30C 109.5 . . ?
H30A C30 H30C 109.5 . . ?
H30B C30 H30C 109.5 . . ?
C29 C31 H31A 109.5 . . ?
C29 C31 H31B 109.5 . . ?
H31A C31 H31B 109.5 . . ?
C29 C31 H31C 109.5 . . ?
H31A C31 H31C 109.5 . . ?
H31B C31 H31C 109.5 . . ?
C33 C32 C34 110.17(12) . . ?
C33 C32 P1 112.50(10) . . ?
C34 C32 P1 117.37(10) . . ?
C33 C32 H32 105.2 . . ?
C34 C32 H32 105.2 . . ?
P1 C32 H32 105.2 . . ?
C32 C33 H33A 109.5 . . ?
C32 C33 H33B 109.5 . . ?
H33A C33 H33B 109.5 . . ?
C32 C33 H33C 109.5 . . ?
H33A C33 H33C 109.5 . . ?
H33B C33 H33C 109.5 . . ?
C32 C34 H34A 109.5 . . ?
C32 C34 H34B 109.5 . . ?
H34A C34 H34B 109.5 . . ?
C32 C34 H34C 109.5 . . ?
H34A C34 H34C 109.5 . . ?
H34B C34 H34C 109.5 . . ?
C12 C13 H13A 109.5 . . ?
C12 C13 H13B 109.5 . . ?
H13A C13 H13B 109.5 . . ?
C12 C13 H13C 109.5 . . ?
H13A C13 H13C 109.5 . . ?
H13B C13 H13C 109.5 . . ?
N1 C12 C14 106.47(11) . . ?
N1 C12 C15 111.28(11) . . ?
C14 C12 C15 108.58(12) . . ?
N1 C12 C13 108.49(11) . . ?
C14 C12 C13 110.18(12) . . ?
C15 C12 C13 111.71(11) . . ?
C8 C11 H11A 109.5 . . ?
C8 C11 H11B 109.5 . . ?
H11A C11 H11B 109.5 . . ?
C8 C11 H11C 109.5 . . ?
H11A C11 H11C 109.5 . . ?
H11B C11 H11C 109.5 . . ?
C20 C19 C18 108.59(13) . . ?
C20 C19 Fe1 69.46(9) . . ?
C18 C19 Fe1 69.86(8) . . ?
C20 C19 H19 125.7 . . ?
C18 C19 H19 125.7 . . ?
Fe1 C19 H19 126.6 . . ?
C19 C18 C17 108.05(13) . . ?
C19 C18 Fe1 69.40(8) . . ?
C17 C18 Fe1 70.14(8) . . ?
C19 C18 H18 126.0 . . ?
C17 C18 H18 126.0 . . ?
Fe1 C18 H18 126.1 . . ?
C12 C14 H14A 109.5 . . ?
C12 C14 H14B 109.5 . . ?
H14A C14 H14B 109.5 . . ?
C12 C14 H14C 109.5 . . ?
H14A C14 H14C 109.5 . . ?
H14B C14 H14C 109.5 . . ?
C16 C17 C18 106.61(12) . . ?
C16 C17 C2 119.55(12) . . ?
C18 C17 C2 133.83(13) . . ?
C16 C17 Fe1 67.82(8) . . ?
C18 C17 Fe1 68.87(8) . . ?
C2 C17 Fe1 128.72(10) . . ?
C20 C16 C17 108.77(13) . . ?
C20 C16 Fe1 70.08(8) . . ?
C17 C16 Fe1 71.00(8) . . ?
C20 C16 H16 125.6 . . ?
C17 C16 H16 125.6 . . ?
Fe1 C16 H16 124.9 . . ?
C12 C15 H15A 109.5 . . ?
C12 C15 H15B 109.5 . . ?
H15A C15 H15B 109.5 . . ?
C12 C15 H15C 109.5 . . ?
H15A C15 H15C 109.5 . . ?
H15B C15 H15C 109.5 . . ?

loop_
_geom_torsion_atom_site_label_1
_geom_torsion_atom_site_label_2
_geom_torsion_atom_site_label_3
_geom_torsion_atom_site_label_4
_geom_torsion
_geom_torsion_site_symmetry_1
_geom_torsion_site_symmetry_2
_geom_torsion_site_symmetry_3
_geom_torsion_site_symmetry_4
_geom_torsion_publ_flag
C2 N1 B2 C1 -3.50(9) . . . . ?
C12 N1 B2 C1 -163.75(14) . . . . ?
Rh1 N1 B2 C1 64.36(7) . . . . ?
C2 N1 B2 C3 159.49(15) . . . . ?
C12 N1 B2 C3 -0.8(2) . . . . ?
Rh1 N1 B2 C3 -132.65(15) . . . . ?
C12 N1 B2 C2 -160.25(18) . . . . ?
Rh1 N1 B2 C2 67.86(7) . . . . ?
C2 N1 B2 Rh1 -67.86(7) . . . . ?
C12 N1 B2 Rh1 131.89(14) . . . . ?
C2 C1 B2 N1 3.56(10) . . . . ?
Rh1 C1 B2 N1 -64.09(7) . . . . ?
C2 C1 B2 C3 -157.11(17) . . . . ?
Rh1 C1 B2 C3 135.24(17) . . . . ?
Rh1 C1 B2 C2 -67.65(7) . . . . ?
C2 C1 B2 Rh1 67.65(7) . . . . ?
B2 C1 C2 C17 164.77(14) . . . . ?
Rh1 C1 C2 C17 -122.85(14) . . . . ?
B2 C1 C2 N1 -3.75(10) . . . . ?
Rh1 C1 C2 N1 68.63(7) . . . . ?
Rh1 C1 C2 B2 72.38(7) . . . . ?
B2 C1 C2 Rh1 -72.38(7) . . . . ?
C12 N1 C2 C1 164.75(13) . . . . ?
B2 N1 C2 C1 3.77(10) . . . . ?
Rh1 N1 C2 C1 -69.28(8) . . . . ?
C12 N1 C2 C17 -2.9(2) . . . . ?
B2 N1 C2 C17 -163.85(15) . . . . ?
Rh1 N1 C2 C17 123.11(16) . . . . ?
C12 N1 C2 B2 160.98(17) . . . . ?
Rh1 N1 C2 B2 -73.05(7) . . . . ?
C12 N1 C2 Rh1 -125.97(13) . . . . ?
B2 N1 C2 Rh1 73.05(7) . . . . ?
C8 C7 C6 C5 -0.7(2) . . . . ?
C8 C7 C6 C10 -179.86(13) . . . . ?
C7 C6 C5 C4 -1.0(2) . . . . ?
C10 C6 C5 C4 178.21(13) . . . . ?
C6 C5 C4 C3 1.8(2) . . . . ?
C6 C5 C4 C9 -176.84(13) . . . . ?
C5 C4 C3 C8 -1.02(19) . . . . ?
C9 C4 C3 C8 177.62(12) . . . . ?
C5 C4 C3 B2 179.43(12) . . . . ?
C9 C4 C3 B2 -1.93(18) . . . . ?
N1 B2 C3 C8 89.24(19) . . . . ?
C1 B2 C3 C8 -116.84(18) . . . . ?
C2 B2 C3 C8 155.4(4) . . . . ?
Rh1 B2 C3 C8 -8.7(2) . . . . ?
N1 B2 C3 C4 -91.25(17) . . . . ?
C1 B2 C3 C4 62.7(2) . . . . ?
C2 B2 C3 C4 -25.1(5) . . . . ?
Rh1 B2 C3 C4 170.80(11) . . . . ?
C6 C7 C8 C3 1.5(2) . . . . ?
C6 C7 C8 C11 -178.33(13) . . . . ?
C4 C3 C8 C7 -0.58(19) . . . . ?
B2 C3 C8 C7 178.92(13) . . . . ?
C4 C3 C8 C11 179.21(12) . . . . ?
B2 C3 C8 C11 -1.3(2) . . . . ?
C25 C21 C22 C23 -0.20(16) . . . . ?
Fe1 C21 C22 C23 59.45(10) . . . . ?
C25 C21 C22 Fe1 -59.65(10) . . . . ?
C21 C22 C23 C24 0.21(16) . . . . ?
Fe1 C22 C23 C24 59.89(10) . . . . ?
C21 C22 C23 Fe1 -59.68(10) . . . . ?
C22 C23 C24 C25 -0.15(16) . . . . ?
Fe1 C23 C24 C25 59.43(10) . . . . ?
C22 C23 C24 Fe1 -59.57(10) . . . . ?
C23 C24 C25 C21 0.03(16) . . . . ?
Fe1 C24 C25 C21 58.99(10) . . . . ?
C23 C24 C25 Fe1 -58.96(10) . . . . ?
C22 C21 C25 C24 0.10(16) . . . . ?
Fe1 C21 C25 C24 -59.09(10) . . . . ?
C22 C21 C25 Fe1 59.20(10) . . . . ?
C29 P1 C26 C28 -48.97(12) . . . . ?
C32 P1 C26 C28 60.26(12) . . . . ?
Rh1 P1 C26 C28 -169.73(9) . . . . ?
C29 P1 C26 C27 -178.38(10) . . . . ?
C32 P1 C26 C27 -69.16(11) . . . . ?
Rh1 P1 C26 C27 60.85(11) . . . . ?
C26 P1 C29 C30 -62.01(11) . . . . ?
C32 P1 C29 C30 -176.83(10) . . . . ?
Rh1 P1 C29 C30 60.41(10) . . . . ?
C26 P1 C29 C31 175.24(10) . . . . ?
C32 P1 C29 C31 60.41(11) . . . . ?
Rh1 P1 C29 C31 -62.34(10) . . . . ?
C29 P1 C32 C33 171.17(10) . . . . ?
C26 P1 C32 C33 61.96(12) . . . . ?
Rh1 P1 C32 C33 -67.91(11) . . . . ?
C29 P1 C32 C34 41.77(12) . . . . ?
C26 P1 C32 C34 -67.44(12) . . . . ?
Rh1 P1 C32 C34 162.69(10) . . . . ?
C2 N1 C12 C14 179.28(13) . . . . ?
B2 N1 C12 C14 -28.23(19) . . . . ?
Rh1 N1 C12 C14 81.52(13) . . . . ?
C2 N1 C12 C15 61.14(18) . . . . ?
B2 N1 C12 C15 -146.37(14) . . . . ?
Rh1 N1 C12 C15 -36.62(16) . . . . ?
C2 N1 C12 C13 -62.15(17) . . . . ?
B2 N1 C12 C13 90.34(17) . . . . ?
Rh1 N1 C12 C13 -159.91(9) . . . . ?
C16 C20 C19 C18 -0.36(16) . . . . ?
Fe1 C20 C19 C18 -59.07(10) . . . . ?
C16 C20 C19 Fe1 58.71(10) . . . . ?
C20 C19 C18 C17 -0.90(16) . . . . ?
Fe1 C19 C18 C17 -59.73(10) . . . . ?
C20 C19 C18 Fe1 58.83(10) . . . . ?
C19 C18 C17 C16 1.78(15) . . . . ?
Fe1 C18 C17 C16 -57.48(9) . . . . ?
C19 C18 C17 C2 -176.77(14) . . . . ?
Fe1 C18 C17 C2 123.96(16) . . . . ?
C19 C18 C17 Fe1 59.27(10) . . . . ?
C1 C2 C17 C16 9.8(2) . . . . ?
N1 C2 C17 C16 173.64(13) . . . . ?
B2 C2 C17 C16 81.1(6) . . . . ?
Rh1 C2 C17 C16 -86.83(15) . . . . ?
C1 C2 C17 C18 -171.82(14) . . . . ?
N1 C2 C17 C18 -8.0(3) . . . . ?
B2 C2 C17 C18 -100.5(5) . . . . ?
Rh1 C2 C17 C18 91.58(17) . . . . ?
C1 C2 C17 Fe1 -74.40(18) . . . . ?
N1 C2 C17 Fe1 89.47(18) . . . . ?
B2 C2 C17 Fe1 -3.1(6) . . . . ?
Rh1 C2 C17 Fe1 -171.00(7) . . . . ?
C19 C20 C16 C17 1.49(16) . . . . ?
Fe1 C20 C16 C17 60.73(10) . . . . ?
C19 C20 C16 Fe1 -59.24(10) . . . . ?
C18 C17 C16 C20 -2.02(15) . . . . ?
C2 C17 C16 C20 176.79(12) . . . . ?
Fe1 C17 C16 C20 -60.16(10) . . . . ?
C18 C17 C16 Fe1 58.14(9) . . . . ?
C2 C17 C16 Fe1 -123.05(12) . . . . ?

_refine_diff_density_max         0.366
_refine_diff_density_min         -0.384
_refine_diff_density_rms         0.046

_shelx_res_file                  
;

TITL test_a.res in P2(1)/c
    test_a.res
    created by SHELXL-2018/3 at 17:27:51 on 09-Apr-2020
REM Old TITL test in P2(1)/c
REM SHELXT solution in P2(1)/c
REM R1 0.066,  Rweak 0.002,  Alpha 0.020,  Orientation as input
REM Formula found by SHELXT:  C35 N Cl2 Fe Rh
CELL  0.71073  18.4995  10.9446  16.7013   90.000   99.868   90.000
ZERR    4.000   0.0034   0.0014   0.0053    0.000    0.018    0.000
LATT  1
SYMM -X, 1/2+Y, 1/2-Z
SFAC C H B N P CL FE RH
UNIT 136 204 4 4 4 4 4 4
TEMP -173.150
SIZE 0.295 0.314 0.37
L.S. 10
BOND $H
LIST 4
acta 52
conf
shel 999 0.8
FMAP 2
PLAN 20
WGHT    0.020300    1.895600
FVAR       0.31080
RH1   8    0.286272    0.706872    0.579620    11.00000    0.01143    0.01096 =
         0.01118   -0.00151    0.00257   -0.00230
FE1   7    0.104807    1.025363    0.659484    11.00000    0.01500    0.01460 =
         0.01575    0.00068    0.00559    0.00112
P1    5    0.400483    0.789981    0.582592    11.00000    0.01165    0.01239 =
         0.01236    0.00012    0.00250   -0.00158
CL1   6    0.292248    0.594813    0.459825    11.00000    0.02314    0.02156 =
         0.01884   -0.00917    0.00723   -0.00600
N1    4    0.181738    0.673330    0.612500    11.00000    0.01226    0.01259 =
         0.01300   -0.00051    0.00209   -0.00260
C1    1    0.263348    0.767802    0.694414    11.00000    0.01379    0.01598 =
         0.01258   -0.00297    0.00386   -0.00152
AFIX  13
H1    2    0.292105    0.815689    0.740067    11.00000   -1.20000
AFIX   0
B2    3    0.238969    0.633383    0.685292    11.00000    0.01226    0.01621 =
         0.01253   -0.00223    0.00284   -0.00062
C2    1    0.205331    0.799105    0.629207    11.00000    0.01281    0.01372 =
         0.01384   -0.00125    0.00531   -0.00299
C7    1    0.283472    0.307411    0.776824    11.00000    0.02242    0.01412 =
         0.02427   -0.00017   -0.00442    0.00003
AFIX  43
H7    2    0.309031    0.235356    0.766578    11.00000   -1.20000
AFIX   0
C6    1    0.249458    0.311436    0.844603    11.00000    0.02300    0.01850 =
         0.02111    0.00602   -0.00653   -0.00700
C5    1    0.213028    0.418499    0.858842    11.00000    0.01934    0.02554 =
         0.01466    0.00357   -0.00039   -0.00651
AFIX  43
H5    2    0.188725    0.422710    0.904473    11.00000   -1.20000
AFIX   0
C4    1    0.211316    0.519392    0.807978    11.00000    0.01371    0.01909 =
         0.01425    0.00013   -0.00182   -0.00335
C3    1    0.245362    0.514135    0.738180    11.00000    0.01289    0.01581 =
         0.01382   -0.00071   -0.00170   -0.00286
C9    1    0.174184    0.634640    0.829509    11.00000    0.01881    0.02594 =
         0.01554    0.00046    0.00463    0.00133
AFIX 137
H9A   2    0.135180    0.657201    0.784517    11.00000   -1.50000
H9B   2    0.210274    0.700858    0.839363    11.00000   -1.50000
H9C   2    0.152982    0.620713    0.878630    11.00000   -1.50000
AFIX   0
C8    1    0.281434    0.405843    0.723010    11.00000    0.01664    0.01612 =
         0.01834   -0.00114   -0.00174   -0.00167
C10   1    0.252293    0.204738    0.902104    11.00000    0.03848    0.02466 =
         0.02860    0.01118   -0.00655   -0.00900
AFIX 137
H10A  2    0.202651    0.186140    0.911649    11.00000   -1.50000
H10B  2    0.283594    0.225399    0.953795    11.00000   -1.50000
H10C  2    0.272478    0.133296    0.878258    11.00000   -1.50000
AFIX   0
C20   1    0.171604    1.130609    0.602550    11.00000    0.02887    0.01473 =
         0.03397    0.00333    0.01895    0.00097
AFIX  43
H20   2    0.184304    1.213690    0.613866    11.00000   -1.20000
AFIX   0
C21   1    0.109222    1.014530    0.782839    11.00000    0.02475    0.03208 =
         0.01591    0.00100    0.00604    0.00105
AFIX  43
H21   2    0.151662    0.998071    0.822109    11.00000   -1.20000
AFIX   0
C22   1    0.084300    1.132227    0.753347    11.00000    0.02601    0.02400 =
         0.02080   -0.00606    0.01000   -0.00200
AFIX  43
H22   2    0.107123    1.208112    0.769609    11.00000   -1.20000
AFIX   0
C23   1    0.019205    1.115696    0.695269    11.00000    0.02013    0.02560 =
         0.02422   -0.00119    0.01015    0.00575
AFIX  43
H23   2   -0.009013    1.178707    0.665783    11.00000   -1.20000
AFIX   0
C24   1    0.003694    0.988317    0.689013    11.00000    0.01687    0.02934 =
         0.02419   -0.00448    0.00935   -0.00292
AFIX  43
H24   2   -0.036686    0.951329    0.654772    11.00000   -1.20000
AFIX   0
C25   1    0.059295    0.926488    0.743036    11.00000    0.02794    0.02245 =
         0.02213    0.00360    0.01374   -0.00096
AFIX  43
H25   2    0.062555    0.840624    0.751190    11.00000   -1.20000
AFIX   0
C26   1    0.440769    0.857991    0.682211    11.00000    0.01597    0.01684 =
         0.01506   -0.00217    0.00188   -0.00289
AFIX  13
H26   2    0.403126    0.917016    0.695101    11.00000   -1.20000
AFIX   0
C27   1    0.451557    0.765950    0.752373    11.00000    0.02710    0.02366 =
         0.01525    0.00063   -0.00089   -0.00120
AFIX 137
H27A  2    0.454734    0.809644    0.804076    11.00000   -1.50000
H27B  2    0.496952    0.719931    0.752068    11.00000   -1.50000
H27C  2    0.409885    0.709403    0.745852    11.00000   -1.50000
AFIX   0
C28   1    0.510464    0.933860    0.682951    11.00000    0.02198    0.03023 =
         0.02141   -0.00607    0.00200   -0.01165
AFIX 137
H28A  2    0.523999    0.973766    0.735930    11.00000   -1.50000
H28B  2    0.501480    0.996075    0.640200    11.00000   -1.50000
H28C  2    0.550501    0.880276    0.673198    11.00000   -1.50000
AFIX   0
C29   1    0.397370    0.921108    0.512138    11.00000    0.01317    0.01675 =
         0.01807    0.00417    0.00368   -0.00161
AFIX  13
H29   2    0.448134    0.954832    0.516508    11.00000   -1.20000
AFIX   0
C30   1    0.347639    1.021989    0.535249    11.00000    0.02141    0.01902 =
         0.02773    0.00721    0.00778    0.00312
AFIX 137
H30A  2    0.346301    1.090087    0.496922    11.00000   -1.50000
H30B  2    0.366787    1.050806    0.590361    11.00000   -1.50000
H30C  2    0.297942    0.989758    0.533282    11.00000   -1.50000
AFIX   0
C31   1    0.371261    0.880988    0.424018    11.00000    0.02309    0.02819 =
         0.01685    0.00482    0.00211   -0.00399
AFIX 137
H31A  2    0.366823    0.952723    0.388393    11.00000   -1.50000
H31B  2    0.323411    0.840765    0.419578    11.00000   -1.50000
H31C  2    0.406853    0.823820    0.407731    11.00000   -1.50000
AFIX   0
C32   1    0.467362    0.685082    0.546611    11.00000    0.01536    0.01674 =
         0.01828   -0.00153    0.00502   -0.00008
AFIX  13
H32   2    0.440304    0.648209    0.495330    11.00000   -1.20000
AFIX   0
C33   1    0.488169    0.577458    0.604108    11.00000    0.02899    0.02275 =
         0.02808    0.00414    0.00902    0.00873
AFIX 137
H33A  2    0.511994    0.514111    0.576321    11.00000   -1.50000
H33B  2    0.443856    0.543860    0.620593    11.00000   -1.50000
H33C  2    0.522012    0.605322    0.652314    11.00000   -1.50000
AFIX   0
C34   1    0.536355    0.742250    0.523155    11.00000    0.01865    0.02518 =
         0.03709   -0.00489    0.01291   -0.00168
AFIX 137
H34A  2    0.562886    0.680369    0.497200    11.00000   -1.50000
H34B  2    0.568041    0.773106    0.572049    11.00000   -1.50000
H34C  2    0.522288    0.809857    0.485206    11.00000   -1.50000
AFIX   0
C13   1    0.048616    0.656542    0.604411    11.00000    0.01377    0.03218 =
         0.01674    0.00035    0.00135   -0.00604
AFIX 137
H13A  2    0.003581    0.620873    0.573920    11.00000   -1.50000
H13B  2    0.044499    0.745821    0.603673    11.00000   -1.50000
H13C  2    0.055844    0.627469    0.660719    11.00000   -1.50000
AFIX   0
C12   1    0.114110    0.618211    0.565233    11.00000    0.01333    0.01798 =
         0.01337   -0.00084   -0.00080   -0.00591
C11   1    0.318383    0.391245    0.649696    11.00000    0.02405    0.01930 =
         0.02550   -0.00241    0.00518    0.00215
AFIX 137
H11A  2    0.322127    0.471128    0.624214    11.00000   -1.50000
H11B  2    0.289386    0.335921    0.610616    11.00000   -1.50000
H11C  2    0.367625    0.357209    0.666665    11.00000   -1.50000
AFIX   0
C19   1    0.111069    1.087960    0.545485    11.00000    0.03128    0.02164 =
         0.02137    0.00762    0.01313    0.00846
AFIX  43
H19   2    0.076096    1.137861    0.512207    11.00000   -1.20000
AFIX   0
C18   1    0.111527    0.957669    0.546459    11.00000    0.02352    0.02133 =
         0.01517    0.00206    0.00721    0.00391
AFIX  43
H18   2    0.076655    0.905933    0.514583    11.00000   -1.20000
AFIX   0
C14   1    0.124488    0.479854    0.570976    11.00000    0.02477    0.01783 =
         0.02436   -0.00063   -0.00522   -0.00809
AFIX 137
H14A  2    0.081924    0.439364    0.538782    11.00000   -1.50000
H14B  2    0.129258    0.454298    0.627878    11.00000   -1.50000
H14C  2    0.168942    0.457125    0.549954    11.00000   -1.50000
AFIX   0
C17   1    0.174200    0.918181    0.604310    11.00000    0.01593    0.01512 =
         0.01761    0.00047    0.00817   -0.00044
C16   1    0.209840    1.027202    0.639748    11.00000    0.01707    0.01512 =
         0.02943   -0.00071    0.01110   -0.00187
AFIX  43
H16   2    0.251986    1.029540    0.681183    11.00000   -1.20000
AFIX   0
C15   1    0.103851    0.655409    0.475771    11.00000    0.01978    0.02276 =
         0.01308   -0.00086    0.00044   -0.00393
AFIX 137
H15A  2    0.059066    0.617721    0.446185    11.00000   -1.50000
H15B  2    0.146150    0.627832    0.452405    11.00000   -1.50000
H15C  2    0.099760    0.744520    0.471374    11.00000   -1.50000

REM #####
AFIX   0
HKLF 4


REM  test_a.res in P2(1)/c
REM wR2 = 0.044295, GooF = S = 1.04765, Restrained GooF = 1.04765 for all data
REM R1 = 0.017437 for 6447 Fo > 4sig(Fo) and 0.018900 for all 6810 data
REM 373 parameters refined using 0 restraints

END

WGHT      0.0203      1.8956

REM Highest difference peak  0.366,  deepest hole -0.384,  1-sigma level  0.046
Q1    1   0.0830  0.6355  0.5846  11.00000  0.05    0.37
Q2    1   0.2306  0.7972  0.6700  11.00000  0.05    0.34
Q3    1   0.2588  0.7014  0.7019  11.00000  0.05    0.32
Q4    1   0.3579  0.7532  0.5821  11.00000  0.05    0.32
Q5    1   0.4422  0.7273  0.5652  11.00000  0.05    0.31
Q6    1   0.1483  0.6478  0.5895  11.00000  0.05    0.30
Q7    1   0.2413  0.5603  0.7107  11.00000  0.05    0.30
Q8    1   0.2285  0.5169  0.7738  11.00000  0.05    0.29
Q9    1   0.2000  0.9665  0.6186  11.00000  0.05    0.29
Q10   1   0.2968  0.8318  0.7127  11.00000  0.05    0.28
Q11   1   0.1083  0.6326  0.5229  11.00000  0.05    0.28
Q12   1   0.2977  0.3992  0.6891  11.00000  0.05    0.28
Q13   1   0.1985  0.6343  0.6489  11.00000  0.05    0.28
Q14   1   0.1839  0.7331  0.6176  11.00000  0.05    0.26
Q15   1   0.4741  0.8853  0.6793  11.00000  0.05    0.26
Q16   1   0.1495  0.9313  0.5685  11.00000  0.05    0.26
Q17   1   0.4436  0.8090  0.7126  11.00000  0.05    0.26
Q18   1   0.2498  0.2611  0.8710  11.00000  0.05    0.26
Q19   1   0.2224  0.4723  0.8360  11.00000  0.05    0.26
Q20   1   0.0437  1.1243  0.7372  11.00000  0.05    0.25
;
_shelx_res_checksum              97905
####################################################################### 
# 
# This file contains crystal structure data downloaded from the 
# Cambridge Structural Database (CSD) hosted by the Cambridge 
# Crystallographic Data Centre (CCDC).
# 
# Full information about CCDC data access policies and citation 
# guidelines are available at http://www.ccdc.cam.ac.uk/access/V1 
# 
# Audit and citation data items may have been added by the CCDC. 
# Please retain this information to preserve the provenance of 
# this file and to allow appropriate attribution of the data. 
# 
#######################################################################

data_test_a_CCDC3
_database_code_depnum_ccdc_archive 'CCDC 1997141'
loop_
_audit_author_name
_audit_author_address
'Merlin Hess'
;Julius Maximilians Universitaet Wuerzburg
Germany
;
_audit_update_record             
;
2020-04-15 deposited with the CCDC.	2020-08-07 downloaded from the CCDC.
;


_audit_creation_method           SHELXL-2017/1
_shelx_SHELXL_version_number     2017/1
_chemical_name_systematic        ?
_chemical_name_common            ?
_chemical_melting_point          ?
_chemical_formula_moiety         'C26 H47 B Cl N P Rh'
_chemical_formula_sum            'C26 H47 B Cl N P Rh'
_chemical_formula_weight         553.78

loop_
_atom_type_symbol
_atom_type_description
_atom_type_scat_dispersion_real
_atom_type_scat_dispersion_imag
_atom_type_scat_source
C C 0.0033 0.0016 'International Tables Vol C Tables 4.2.6.8 and 6.1.1.4'
H H 0.0000 0.0000 'International Tables Vol C Tables 4.2.6.8 and 6.1.1.4'
B B 0.0013 0.0007 'International Tables Vol C Tables 4.2.6.8 and 6.1.1.4'
N N 0.0061 0.0033 'International Tables Vol C Tables 4.2.6.8 and 6.1.1.4'
P P 0.1023 0.0942 'International Tables Vol C Tables 4.2.6.8 and 6.1.1.4'
Cl Cl 0.1484 0.1585 'International Tables Vol C Tables 4.2.6.8 and 6.1.1.4'
Rh Rh -1.1178 0.9187 'International Tables Vol C Tables 4.2.6.8 and 6.1.1.4'

_space_group_crystal_system      monoclinic
_space_group_IT_number           14
_space_group_name_H-M_alt        'P 21/n'
_space_group_name_Hall           '-P 2yn'

_shelx_space_group_comment       
;
The symmetry employed for this shelxl refinement is uniquely defined
by the following loop, which should always be used as a source of
symmetry information in preference to the above space-group names.
They are only intended as comments.
;

loop_
_space_group_symop_operation_xyz
'x, y, z'
'-x+1/2, y+1/2, -z+1/2'
'-x, -y, -z'
'x-1/2, -y-1/2, z-1/2'

_cell_length_a                   8.4198(13)
_cell_length_b                   22.107(5)
_cell_length_c                   15.400(3)
_cell_angle_alpha                90
_cell_angle_beta                 100.678(15)
_cell_angle_gamma                90
_cell_volume                     2816.8(9)
_cell_formula_units_Z            4
_cell_measurement_temperature    100(2)
_cell_measurement_reflns_used    9972
_cell_measurement_theta_min      2.28
_cell_measurement_theta_max      26.74
_cell_special_details            
;
To simulate systematic errors the final estimation of uncertainties in unit cell
parameters were based on 32 Monte-Carlo simulations.
;

_exptl_special_details           
;
The crystal was immersed in a film of perfluoropolyether oil, mounted on a 
polyimide microloop (MicroMounts of MiTeGen) and transferred to stream of cold 
nitrogen (Bruker Kryoflex2).
;
_exptl_crystal_description       block
_exptl_crystal_colour            orange
_exptl_crystal_density_meas      ?
_exptl_crystal_density_method    ?
_exptl_crystal_density_diffrn    1.306
_exptl_crystal_F_000             1168
_exptl_transmission_factor_min   ?
_exptl_transmission_factor_max   ?
_exptl_crystal_size_max          0.237
_exptl_crystal_size_mid          0.162
_exptl_crystal_size_min          0.053
_exptl_absorpt_coefficient_mu    0.771
_shelx_estimated_absorpt_T_min   0.838
_shelx_estimated_absorpt_T_max   0.960
_exptl_absorpt_correction_type   multi-scan
_exptl_absorpt_correction_T_min  0.7045
_exptl_absorpt_correction_T_max  0.7454
loop_
_exptl_crystal_face_index_h
_exptl_crystal_face_index_k
_exptl_crystal_face_index_l
_exptl_crystal_face_perp_dist
1.00 0.00 1.00 0.0820
-1.00 0.00 -1.00 0.0530
0.00 0.00 1.00 0.0700
0.00 1.00 -1.00 0.0240
1.00 -1.00 0.00 0.1000
-1.00 1.00 0.00 0.0430
0.00 1.00 0.00 0.0110
0.00 -1.00 0.00 0.0260

_exptl_absorpt_process_details   'SadAbs 2016/2 (Bruker AXS)'
_exptl_absorpt_special_details   ?
_diffrn_ambient_temperature      100(2)
_diffrn_radiation_wavelength     0.71073
_diffrn_radiation_type           MoK\a
_diffrn_radiation_monochromator  'multi-layer mirror'
_diffrn_source                   'microfocus sealed tube (Incoatec ImS)'
_diffrn_measurement_device_type  'Bruker D8 Quest'
_diffrn_measurement_method       '\f and \w scans'
_diffrn_detector                 'CMOS area detector (Photon 100)'
_diffrn_detector_area_resol_mean 10.24
_diffrn_reflns_number            44962
_diffrn_reflns_av_unetI/netI     0.0288
_diffrn_reflns_av_R_equivalents  0.0566
_diffrn_reflns_limit_h_min       -9
_diffrn_reflns_limit_h_max       10
_diffrn_reflns_limit_k_min       -27
_diffrn_reflns_limit_k_max       26
_diffrn_reflns_limit_l_min       -19
_diffrn_reflns_limit_l_max       19
_diffrn_reflns_theta_min         2.628
_diffrn_reflns_theta_max         26.372
_diffrn_reflns_theta_full        26.000
_diffrn_measured_fraction_theta_max 0.999
_diffrn_measured_fraction_theta_full 0.999
_diffrn_reflns_Laue_measured_fraction_max 0.999
_diffrn_reflns_Laue_measured_fraction_full 0.999
_diffrn_reflns_point_group_measured_fraction_max 0.999
_diffrn_reflns_point_group_measured_fraction_full 0.999
_reflns_number_total             5761
_reflns_number_gt                4841
_reflns_threshold_expression     'I > 2\s(I)'
_reflns_Friedel_coverage         0.000
_reflns_Friedel_fraction_max     .
_reflns_Friedel_fraction_full    .

_reflns_special_details          
;
 Reflections were merged by SHELXL according to the crystal
 class for the calculation of statistics and refinement.
 
 _reflns_Friedel_fraction is defined as the number of unique
 Friedel pairs measured divided by the number that would be
 possible theoretically, ignoring centric projections and
 systematic absences.
;

_computing_data_collection       'APEX2 ver. 2014.9 (Bruker AXS)'
_computing_cell_refinement       'Saint+ ver. V8.37A (Bruker AXS)'
_computing_data_reduction        'Saint+ ver. V8.37A (Bruker AXS)'
_computing_structure_solution    'SHELXT (Sheldrick, 2014)'
_computing_structure_refinement  'SHELXL-2017/1 (Sheldrick, 2017)'
_computing_molecular_graphics    'ShelXLe (Huebschle et all, 2011)'
_computing_publication_material  'SHELXL-2017/1 (Sheldrick, 2017)'
_refine_special_details          
;

 Refinement of F^2^ against ALL reflections. The weighted R-factor wR and 
goodness of fit S are based on F^2^, conventional R-factors R are based on F, 
with F set to zero for negative F^2^. The threshold expression of F^2^ > 
2sigma(F^2^) is used only for calculating R-factors(gt) etc. and is not 
relevant to the choice of reflections for refinement. R-factors based on F^2^ 
are statistically about twice as large as those based on F, and R-factors 
based on ALL data will be even larger.
The two most disagreeable reflections were omitted.
;
_refine_ls_structure_factor_coef Fsqd
_refine_ls_matrix_type           full
_refine_ls_weighting_scheme      calc
_refine_ls_weighting_details     
'w=1/[\s^2^(Fo^2^)+(0.0194P)^2^+2.5914P] where P=(Fo^2^+2Fc^2^)/3'
_atom_sites_solution_primary     dual
_atom_sites_solution_secondary   difmap
_atom_sites_solution_hydrogens   geom
_refine_ls_hydrogen_treatment    constr
_refine_ls_extinction_method     none
_refine_ls_extinction_coef       .
_refine_ls_number_reflns         5761
_refine_ls_number_parameters     294
_refine_ls_number_restraints     0
_refine_ls_R_factor_all          0.0361
_refine_ls_R_factor_gt           0.0253
_refine_ls_wR_factor_ref         0.0550
_refine_ls_wR_factor_gt          0.0515
_refine_ls_goodness_of_fit_ref   1.015
_refine_ls_restrained_S_all      1.015
_refine_ls_shift/su_max          0.002
_refine_ls_shift/su_mean         0.000

loop_
_atom_site_label
_atom_site_type_symbol
_atom_site_fract_x
_atom_site_fract_y
_atom_site_fract_z
_atom_site_U_iso_or_equiv
_atom_site_adp_type
_atom_site_occupancy
_atom_site_site_symmetry_order
_atom_site_calc_flag
_atom_site_refinement_flags_posn
_atom_site_refinement_flags_adp
_atom_site_refinement_flags_occupancy
_atom_site_disorder_assembly
_atom_site_disorder_group
Rh1 Rh 0.75742(2) 0.28821(2) 0.38869(2) 0.01047(5) Uani 1 1 d . . . . .
C1 C 0.7501(3) 0.23938(9) 0.27504(13) 0.0161(4) Uani 1 1 d . . . . .
P1 P 0.65152(6) 0.38374(2) 0.38986(3) 0.01315(11) Uani 1 1 d . . . . .
Cl1 Cl 0.96196(6) 0.31134(2) 0.51292(3) 0.01918(11) Uani 1 1 d . . . . .
N1 N 0.81003(19) 0.20023(7) 0.34996(11) 0.0124(3) Uani 1 1 d . . . . .
B1 B 0.6373(3) 0.19437(10) 0.36498(14) 0.0122(5) Uani 1 1 d . . . . .
C5 C 0.5489(2) 0.14613(9) 0.41402(13) 0.0116(4) Uani 1 1 d . . . . .
C4 C 0.4381(3) 0.26003(10) 0.22781(14) 0.0213(5) Uani 1 1 d . . . . .
H4A H 0.395643 0.226727 0.188239 0.032 Uiso 1 1 calc R U . . .
H4B H 0.464109 0.294410 0.192783 0.032 Uiso 1 1 calc R U . . .
H4C H 0.356596 0.272310 0.262240 0.032 Uiso 1 1 calc R U . . .
C3 C 0.8265(3) 0.25434(11) 0.19796(15) 0.0268(5) Uani 1 1 d . . . . .
H3A H 0.848169 0.216943 0.168035 0.040 Uiso 1 1 calc R U . . .
H3B H 0.928241 0.275901 0.218397 0.040 Uiso 1 1 calc R U . . .
H3C H 0.753342 0.280024 0.156703 0.040 Uiso 1 1 calc R U . . .
C2 C 0.5870(2) 0.23972(9) 0.28889(13) 0.0149(4) Uani 1 1 d . . . . .
C6 C 0.5384(2) 0.14795(9) 0.50389(13) 0.0129(4) Uani 1 1 d . . . . .
C8 C 0.3646(2) 0.05909(9) 0.48744(15) 0.0183(5) Uani 1 1 d . . . . .
C7 C 0.4465(2) 0.10483(9) 0.53903(14) 0.0166(4) Uani 1 1 d . . . . .
H7 H 0.439891 0.106902 0.599874 0.020 Uiso 1 1 calc R U . . .
C9 C 0.3783(2) 0.05672(9) 0.39915(15) 0.0187(5) Uani 1 1 d . . . . .
H9 H 0.325169 0.025111 0.363240 0.022 Uiso 1 1 calc R U . . .
C10 C 0.4673(2) 0.09915(9) 0.36125(13) 0.0151(4) Uani 1 1 d . . . . .
C11 C 0.6222(3) 0.19659(9) 0.56409(13) 0.0183(5) Uani 1 1 d . . . . .
H11A H 0.660403 0.179650 0.623066 0.027 Uiso 1 1 calc R U . . .
H11B H 0.546237 0.229629 0.568035 0.027 Uiso 1 1 calc R U . . .
H11C H 0.714416 0.212129 0.540315 0.027 Uiso 1 1 calc R U . . .
C12 C 0.2639(3) 0.01299(10) 0.52515(17) 0.0269(5) Uani 1 1 d . . . . .
H12A H 0.294941 -0.027783 0.509682 0.040 Uiso 1 1 calc R U . . .
H12B H 0.149307 0.019687 0.500669 0.040 Uiso 1 1 calc R U . . .
H12C H 0.282076 0.017119 0.589598 0.040 Uiso 1 1 calc R U . . .
C13 C 0.4736(3) 0.09351(11) 0.26431(14) 0.0261(5) Uani 1 1 d . . . . .
H13A H 0.433019 0.053646 0.242895 0.039 Uiso 1 1 calc R U . . .
H13B H 0.585530 0.098135 0.255884 0.039 Uiso 1 1 calc R U . . .
H13C H 0.406418 0.125073 0.231186 0.039 Uiso 1 1 calc R U . . .
C14 C 0.9619(2) 0.16495(9) 0.37404(14) 0.0175(4) Uani 1 1 d . . . . .
C15 C 0.9441(3) 0.10716(10) 0.31776(16) 0.0259(5) Uani 1 1 d . . . . .
H15A H 1.043815 0.083364 0.331689 0.039 Uiso 1 1 calc R U . . .
H15B H 0.923866 0.118048 0.254987 0.039 Uiso 1 1 calc R U . . .
H15C H 0.853416 0.083183 0.330684 0.039 Uiso 1 1 calc R U . . .
C16 C 0.9806(3) 0.14927(10) 0.47156(14) 0.0206(5) Uani 1 1 d . . . . .
H16A H 1.080231 0.125990 0.490045 0.031 Uiso 1 1 calc R U . . .
H16B H 0.887839 0.125114 0.481165 0.031 Uiso 1 1 calc R U . . .
H16C H 0.985972 0.186588 0.506322 0.031 Uiso 1 1 calc R U . . .
C17 C 1.1071(3) 0.20203(10) 0.35821(17) 0.0255(5) Uani 1 1 d . . . . .
H17A H 1.207132 0.180693 0.383316 0.038 Uiso 1 1 calc R U . . .
H17B H 1.105916 0.241653 0.386617 0.038 Uiso 1 1 calc R U . . .
H17C H 1.101419 0.207508 0.294560 0.038 Uiso 1 1 calc R U . . .
C18 C 0.5309(3) 0.39443(10) 0.47769(14) 0.0190(5) Uani 1 1 d . . . . .
H18 H 0.488024 0.436730 0.473002 0.023 Uiso 1 1 calc R U . . .
C19 C 0.3859(3) 0.35114(11) 0.46239(17) 0.0281(5) Uani 1 1 d . . . . .
H19A H 0.320656 0.357692 0.508072 0.042 Uiso 1 1 calc R U . . .
H19B H 0.424647 0.309264 0.465273 0.042 Uiso 1 1 calc R U . . .
H19C H 0.319722 0.358834 0.404072 0.042 Uiso 1 1 calc R U . . .
C20 C 0.6290(3) 0.38607(11) 0.57075(14) 0.0268(5) Uani 1 1 d . . . . .
H20A H 0.559009 0.392548 0.614160 0.040 Uiso 1 1 calc R U . . .
H20B H 0.717883 0.415349 0.580844 0.040 Uiso 1 1 calc R U . . .
H20C H 0.673028 0.344934 0.576982 0.040 Uiso 1 1 calc R U . . .
C21 C 0.5055(3) 0.40684(10) 0.28978(14) 0.0233(5) Uani 1 1 d . . . . .
H21 H 0.431445 0.371448 0.275101 0.028 Uiso 1 1 calc R U . . .
C22 C 0.3940(3) 0.46091(11) 0.29765(18) 0.0349(6) Uani 1 1 d . . . . .
H22A H 0.312799 0.464393 0.243376 0.052 Uiso 1 1 calc R U . . .
H22B H 0.458333 0.498101 0.306531 0.052 Uiso 1 1 calc R U . . .
H22C H 0.339902 0.454685 0.348068 0.052 Uiso 1 1 calc R U . . .
C23 C 0.5873(3) 0.41473(12) 0.20966(15) 0.0346(6) Uani 1 1 d . . . . .
H23A H 0.505060 0.414780 0.155530 0.052 Uiso 1 1 calc R U . . .
H23B H 0.662905 0.381293 0.207522 0.052 Uiso 1 1 calc R U . . .
H23C H 0.646309 0.453157 0.214614 0.052 Uiso 1 1 calc R U . . .
C24 C 0.8143(3) 0.44144(10) 0.41379(15) 0.0210(5) Uani 1 1 d . . . . .
H24 H 0.870075 0.433298 0.475845 0.025 Uiso 1 1 calc R U . . .
C25 C 0.7612(3) 0.50785(10) 0.41296(18) 0.0312(6) Uani 1 1 d . . . . .
H25A H 0.854187 0.533175 0.437706 0.047 Uiso 1 1 calc R U . . .
H25B H 0.676858 0.512393 0.448582 0.047 Uiso 1 1 calc R U . . .
H25C H 0.718836 0.520427 0.352051 0.047 Uiso 1 1 calc R U . . .
C26 C 0.9440(3) 0.43279(11) 0.35695(18) 0.0301(6) Uani 1 1 d . . . . .
H26A H 1.037075 0.458669 0.379424 0.045 Uiso 1 1 calc R U . . .
H26B H 0.899495 0.443801 0.295632 0.045 Uiso 1 1 calc R U . . .
H26C H 0.978433 0.390379 0.359479 0.045 Uiso 1 1 calc R U . . .

loop_
_atom_site_aniso_label
_atom_site_aniso_U_11
_atom_site_aniso_U_22
_atom_site_aniso_U_33
_atom_site_aniso_U_23
_atom_site_aniso_U_13
_atom_site_aniso_U_12
Rh1 0.00912(8) 0.01156(8) 0.01088(8) 0.00143(6) 0.00221(5) 0.00147(6)
C1 0.0217(11) 0.0149(10) 0.0127(10) -0.0008(8) 0.0058(8) 0.0003(9)
P1 0.0136(3) 0.0126(3) 0.0141(3) 0.0029(2) 0.0048(2) 0.0030(2)
Cl1 0.0150(3) 0.0182(2) 0.0214(3) -0.0006(2) -0.0041(2) -0.0002(2)
N1 0.0111(8) 0.0123(9) 0.0148(8) -0.0004(6) 0.0046(7) 0.0019(6)
B1 0.0111(11) 0.0128(11) 0.0124(11) -0.0042(8) 0.0017(9) 0.0000(8)
C5 0.0073(9) 0.0128(10) 0.0144(10) 0.0010(8) 0.0011(8) 0.0021(8)
C4 0.0220(12) 0.0228(12) 0.0158(11) 0.0030(9) -0.0053(9) 0.0000(10)
C3 0.0368(14) 0.0282(13) 0.0197(11) 0.0014(10) 0.0168(10) 0.0021(11)
C2 0.0148(10) 0.0175(11) 0.0115(10) -0.0021(8) 0.0000(8) 0.0000(8)
C6 0.0086(10) 0.0135(10) 0.0161(10) -0.0002(8) 0.0010(8) 0.0011(8)
C8 0.0095(10) 0.0132(10) 0.0330(12) 0.0047(9) 0.0057(9) 0.0034(8)
C7 0.0134(10) 0.0179(11) 0.0201(11) 0.0023(8) 0.0069(8) 0.0026(8)
C9 0.0109(10) 0.0116(10) 0.0317(12) -0.0042(9) -0.0015(9) -0.0017(8)
C10 0.0098(10) 0.0151(10) 0.0190(10) -0.0020(8) -0.0013(8) 0.0020(8)
C11 0.0221(11) 0.0206(12) 0.0125(10) -0.0012(8) 0.0043(9) -0.0046(9)
C12 0.0174(12) 0.0158(11) 0.0503(16) 0.0040(11) 0.0137(11) -0.0004(9)
C13 0.0308(13) 0.0250(13) 0.0205(12) -0.0078(10) -0.0005(10) -0.0060(10)
C14 0.0119(10) 0.0154(11) 0.0262(12) -0.0014(9) 0.0060(9) 0.0040(8)
C15 0.0230(12) 0.0194(12) 0.0371(14) -0.0073(10) 0.0101(10) 0.0046(10)
C16 0.0139(11) 0.0184(11) 0.0285(12) 0.0039(9) 0.0011(9) 0.0047(9)
C17 0.0131(11) 0.0233(13) 0.0428(14) 0.0002(10) 0.0124(10) 0.0014(9)
C18 0.0200(11) 0.0167(11) 0.0231(11) 0.0021(9) 0.0109(9) 0.0046(9)
C19 0.0181(12) 0.0318(14) 0.0369(14) 0.0093(11) 0.0118(10) 0.0022(10)
C20 0.0321(14) 0.0331(14) 0.0177(11) -0.0018(10) 0.0112(10) 0.0028(11)
C21 0.0268(13) 0.0218(12) 0.0192(11) 0.0063(9) -0.0009(9) 0.0059(10)
C22 0.0350(15) 0.0292(14) 0.0378(15) 0.0124(11) -0.0003(12) 0.0148(12)
C23 0.0521(17) 0.0324(14) 0.0191(12) 0.0113(10) 0.0062(12) 0.0076(12)
C24 0.0198(11) 0.0183(11) 0.0265(12) 0.0002(9) 0.0083(9) -0.0017(9)
C25 0.0322(14) 0.0174(12) 0.0469(16) -0.0026(11) 0.0154(12) -0.0019(10)
C26 0.0251(13) 0.0233(13) 0.0469(16) 0.0041(11) 0.0201(12) -0.0017(10)

_geom_special_details            
;
 All esds (except the esd in the dihedral angle between two l.s. planes)
 are estimated using the full covariance matrix.  The cell esds are taken
 into account individually in the estimation of esds in distances, angles
 and torsion angles; correlations between esds in cell parameters are only
 used when they are defined by crystal symmetry.  An approximate (isotropic)
 treatment of cell esds is used for estimating esds involving l.s. planes.
;

loop_
_geom_bond_atom_site_label_1
_geom_bond_atom_site_label_2
_geom_bond_distance
_geom_bond_site_symmetry_2
_geom_bond_publ_flag
Rh1 C1 2.047(2) . ?
Rh1 N1 2.1054(16) . ?
Rh1 C2 2.180(2) . ?
Rh1 P1 2.2938(7) . ?
Rh1 B1 2.307(2) . ?
Rh1 Cl1 2.3805(7) . ?
C1 C2 1.428(3) . ?
C1 N1 1.456(3) . ?
C1 C3 1.488(3) . ?
C1 B1 2.073(3) . ?
P1 C18 1.851(2) . ?
P1 C21 1.856(2) . ?
P1 C24 1.858(2) . ?
N1 C14 1.485(3) . ?
N1 B1 1.520(3) . ?
B1 C2 1.541(3) . ?
B1 C5 1.572(3) . ?
C5 C6 1.404(3) . ?
C5 C10 1.416(3) . ?
C4 C2 1.490(3) . ?
C4 H4A 0.9800 . ?
C4 H4B 0.9800 . ?
C4 H4C 0.9800 . ?
C3 H3A 0.9800 . ?
C3 H3B 0.9800 . ?
C3 H3C 0.9800 . ?
C6 C7 1.398(3) . ?
C6 C11 1.507(3) . ?
C8 C9 1.387(3) . ?
C8 C7 1.388(3) . ?
C8 C12 1.509(3) . ?
C7 H7 0.9500 . ?
C9 C10 1.394(3) . ?
C9 H9 0.9500 . ?
C10 C13 1.509(3) . ?
C11 H11A 0.9800 . ?
C11 H11B 0.9800 . ?
C11 H11C 0.9800 . ?
C12 H12A 0.9800 . ?
C12 H12B 0.9800 . ?
C12 H12C 0.9800 . ?
C13 H13A 0.9800 . ?
C13 H13B 0.9800 . ?
C13 H13C 0.9800 . ?
C14 C16 1.521(3) . ?
C14 C17 1.529(3) . ?
C14 C15 1.535(3) . ?
C15 H15A 0.9800 . ?
C15 H15B 0.9800 . ?
C15 H15C 0.9800 . ?
C16 H16A 0.9800 . ?
C16 H16B 0.9800 . ?
C16 H16C 0.9800 . ?
C17 H17A 0.9800 . ?
C17 H17B 0.9800 . ?
C17 H17C 0.9800 . ?
C18 C20 1.527(3) . ?
C18 C19 1.535(3) . ?
C18 H18 1.0000 . ?
C19 H19A 0.9800 . ?
C19 H19B 0.9800 . ?
C19 H19C 0.9800 . ?
C20 H20A 0.9800 . ?
C20 H20B 0.9800 . ?
C20 H20C 0.9800 . ?
C21 C23 1.530(3) . ?
C21 C22 1.538(3) . ?
C21 H21 1.0000 . ?
C22 H22A 0.9800 . ?
C22 H22B 0.9800 . ?
C22 H22C 0.9800 . ?
C23 H23A 0.9800 . ?
C23 H23B 0.9800 . ?
C23 H23C 0.9800 . ?
C24 C26 1.533(3) . ?
C24 C25 1.534(3) . ?
C24 H24 1.0000 . ?
C25 H25A 0.9800 . ?
C25 H25B 0.9800 . ?
C25 H25C 0.9800 . ?
C26 H26A 0.9800 . ?
C26 H26B 0.9800 . ?
C26 H26C 0.9800 . ?

loop_
_geom_angle_atom_site_label_1
_geom_angle_atom_site_label_2
_geom_angle_atom_site_label_3
_geom_angle
_geom_angle_site_symmetry_1
_geom_angle_site_symmetry_3
_geom_angle_publ_flag
C1 Rh1 N1 41.01(7) . . ?
C1 Rh1 C2 39.34(8) . . ?
N1 Rh1 C2 59.45(7) . . ?
C1 Rh1 P1 122.82(6) . . ?
N1 Rh1 P1 162.80(5) . . ?
C2 Rh1 P1 104.61(6) . . ?
C1 Rh1 B1 56.48(8) . . ?
N1 Rh1 B1 39.97(7) . . ?
C2 Rh1 B1 40.03(8) . . ?
P1 Rh1 B1 132.02(6) . . ?
C1 Rh1 Cl1 134.67(6) . . ?
N1 Rh1 Cl1 105.50(5) . . ?
C2 Rh1 Cl1 162.92(6) . . ?
P1 Rh1 Cl1 91.16(2) . . ?
B1 Rh1 Cl1 123.44(6) . . ?
C2 C1 N1 94.96(16) . . ?
C2 C1 C3 133.4(2) . . ?
N1 C1 C3 128.80(19) . . ?
C2 C1 Rh1 75.35(11) . . ?
N1 C1 Rh1 71.63(10) . . ?
C3 C1 Rh1 127.99(16) . . ?
C2 C1 B1 47.98(12) . . ?
N1 C1 B1 47.13(11) . . ?
C3 C1 B1 163.47(17) . . ?
Rh1 C1 B1 68.10(9) . . ?
C18 P1 C21 101.70(10) . . ?
C18 P1 C24 104.59(10) . . ?
C21 P1 C24 109.05(11) . . ?
C18 P1 Rh1 112.96(7) . . ?
C21 P1 Rh1 116.45(8) . . ?
C24 P1 Rh1 111.11(7) . . ?
C1 N1 C14 131.77(16) . . ?
C1 N1 B1 88.29(15) . . ?
C14 N1 B1 136.16(16) . . ?
C1 N1 Rh1 67.35(10) . . ?
C14 N1 Rh1 129.13(13) . . ?
B1 N1 Rh1 77.18(11) . . ?
N1 B1 C2 87.99(15) . . ?
N1 B1 C5 133.05(18) . . ?
C2 B1 C5 135.98(19) . . ?
N1 B1 C1 44.58(10) . . ?
C2 B1 C1 43.53(11) . . ?
C5 B1 C1 164.39(16) . . ?
N1 B1 Rh1 62.85(10) . . ?
C2 B1 Rh1 65.54(11) . . ?
C5 B1 Rh1 140.07(14) . . ?
C1 B1 Rh1 55.42(8) . . ?
C6 C5 C10 118.33(18) . . ?
C6 C5 B1 125.20(18) . . ?
C10 C5 B1 116.40(17) . . ?
C2 C4 H4A 109.5 . . ?
C2 C4 H4B 109.5 . . ?
H4A C4 H4B 109.5 . . ?
C2 C4 H4C 109.5 . . ?
H4A C4 H4C 109.5 . . ?
H4B C4 H4C 109.5 . . ?
C1 C3 H3A 109.5 . . ?
C1 C3 H3B 109.5 . . ?
H3A C3 H3B 109.5 . . ?
C1 C3 H3C 109.5 . . ?
H3A C3 H3C 109.5 . . ?
H3B C3 H3C 109.5 . . ?
C1 C2 C4 128.83(18) . . ?
C1 C2 B1 88.49(16) . . ?
C4 C2 B1 139.17(19) . . ?
C1 C2 Rh1 65.31(11) . . ?
C4 C2 Rh1 131.58(15) . . ?
B1 C2 Rh1 74.43(12) . . ?
C7 C6 C5 120.17(19) . . ?
C7 C6 C11 118.55(18) . . ?
C5 C6 C11 121.27(18) . . ?
C9 C8 C7 117.79(19) . . ?
C9 C8 C12 120.4(2) . . ?
C7 C8 C12 121.8(2) . . ?
C8 C7 C6 121.80(19) . . ?
C8 C7 H7 119.1 . . ?
C6 C7 H7 119.1 . . ?
C8 C9 C10 122.3(2) . . ?
C8 C9 H9 118.9 . . ?
C10 C9 H9 118.9 . . ?
C9 C10 C5 119.64(19) . . ?
C9 C10 C13 118.59(19) . . ?
C5 C10 C13 121.76(19) . . ?
C6 C11 H11A 109.5 . . ?
C6 C11 H11B 109.5 . . ?
H11A C11 H11B 109.5 . . ?
C6 C11 H11C 109.5 . . ?
H11A C11 H11C 109.5 . . ?
H11B C11 H11C 109.5 . . ?
C8 C12 H12A 109.5 . . ?
C8 C12 H12B 109.5 . . ?
H12A C12 H12B 109.5 . . ?
C8 C12 H12C 109.5 . . ?
H12A C12 H12C 109.5 . . ?
H12B C12 H12C 109.5 . . ?
C10 C13 H13A 109.5 . . ?
C10 C13 H13B 109.5 . . ?
H13A C13 H13B 109.5 . . ?
C10 C13 H13C 109.5 . . ?
H13A C13 H13C 109.5 . . ?
H13B C13 H13C 109.5 . . ?
N1 C14 C16 107.07(16) . . ?
N1 C14 C17 110.84(17) . . ?
C16 C14 C17 109.86(19) . . ?
N1 C14 C15 107.87(17) . . ?
C16 C14 C15 110.44(18) . . ?
C17 C14 C15 110.68(18) . . ?
C14 C15 H15A 109.5 . . ?
C14 C15 H15B 109.5 . . ?
H15A C15 H15B 109.5 . . ?
C14 C15 H15C 109.5 . . ?
H15A C15 H15C 109.5 . . ?
H15B C15 H15C 109.5 . . ?
C14 C16 H16A 109.5 . . ?
C14 C16 H16B 109.5 . . ?
H16A C16 H16B 109.5 . . ?
C14 C16 H16C 109.5 . . ?
H16A C16 H16C 109.5 . . ?
H16B C16 H16C 109.5 . . ?
C14 C17 H17A 109.5 . . ?
C14 C17 H17B 109.5 . . ?
H17A C17 H17B 109.5 . . ?
C14 C17 H17C 109.5 . . ?
H17A C17 H17C 109.5 . . ?
H17B C17 H17C 109.5 . . ?
C20 C18 C19 110.19(18) . . ?
C20 C18 P1 113.30(15) . . ?
C19 C18 P1 109.69(15) . . ?
C20 C18 H18 107.8 . . ?
C19 C18 H18 107.8 . . ?
P1 C18 H18 107.8 . . ?
C18 C19 H19A 109.5 . . ?
C18 C19 H19B 109.5 . . ?
H19A C19 H19B 109.5 . . ?
C18 C19 H19C 109.5 . . ?
H19A C19 H19C 109.5 . . ?
H19B C19 H19C 109.5 . . ?
C18 C20 H20A 109.5 . . ?
C18 C20 H20B 109.5 . . ?
H20A C20 H20B 109.5 . . ?
C18 C20 H20C 109.5 . . ?
H20A C20 H20C 109.5 . . ?
H20B C20 H20C 109.5 . . ?
C23 C21 C22 110.33(19) . . ?
C23 C21 P1 111.90(17) . . ?
C22 C21 P1 117.92(17) . . ?
C23 C21 H21 105.2 . . ?
C22 C21 H21 105.2 . . ?
P1 C21 H21 105.2 . . ?
C21 C22 H22A 109.5 . . ?
C21 C22 H22B 109.5 . . ?
H22A C22 H22B 109.5 . . ?
C21 C22 H22C 109.5 . . ?
H22A C22 H22C 109.5 . . ?
H22B C22 H22C 109.5 . . ?
C21 C23 H23A 109.5 . . ?
C21 C23 H23B 109.5 . . ?
H23A C23 H23B 109.5 . . ?
C21 C23 H23C 109.5 . . ?
H23A C23 H23C 109.5 . . ?
H23B C23 H23C 109.5 . . ?
C26 C24 C25 110.58(18) . . ?
C26 C24 P1 112.24(16) . . ?
C25 C24 P1 116.91(16) . . ?
C26 C24 H24 105.3 . . ?
C25 C24 H24 105.3 . . ?
P1 C24 H24 105.3 . . ?
C24 C25 H25A 109.5 . . ?
C24 C25 H25B 109.5 . . ?
H25A C25 H25B 109.5 . . ?
C24 C25 H25C 109.5 . . ?
H25A C25 H25C 109.5 . . ?
H25B C25 H25C 109.5 . . ?
C24 C26 H26A 109.5 . . ?
C24 C26 H26B 109.5 . . ?
H26A C26 H26B 109.5 . . ?
C24 C26 H26C 109.5 . . ?
H26A C26 H26C 109.5 . . ?
H26B C26 H26C 109.5 . . ?

loop_
_geom_torsion_atom_site_label_1
_geom_torsion_atom_site_label_2
_geom_torsion_atom_site_label_3
_geom_torsion_atom_site_label_4
_geom_torsion
_geom_torsion_site_symmetry_1
_geom_torsion_site_symmetry_2
_geom_torsion_site_symmetry_3
_geom_torsion_site_symmetry_4
_geom_torsion_publ_flag
C2 C1 N1 C14 164.3(2) . . . . ?
C3 C1 N1 C14 1.4(4) . . . . ?
Rh1 C1 N1 C14 -123.0(2) . . . . ?
B1 C1 N1 C14 160.2(3) . . . . ?
C2 C1 N1 B1 4.05(16) . . . . ?
C3 C1 N1 B1 -158.8(2) . . . . ?
Rh1 C1 N1 B1 76.82(11) . . . . ?
C2 C1 N1 Rh1 -72.76(12) . . . . ?
C3 C1 N1 Rh1 124.4(2) . . . . ?
B1 C1 N1 Rh1 -76.82(10) . . . . ?
C1 N1 B1 C2 -3.74(15) . . . . ?
C14 N1 B1 C2 -162.4(2) . . . . ?
Rh1 N1 B1 C2 63.41(11) . . . . ?
C1 N1 B1 C5 158.4(2) . . . . ?
C14 N1 B1 C5 -0.2(4) . . . . ?
Rh1 N1 B1 C5 -134.5(2) . . . . ?
C14 N1 B1 C1 -158.6(3) . . . . ?
Rh1 N1 B1 C1 67.15(10) . . . . ?
C1 N1 B1 Rh1 -67.15(10) . . . . ?
C14 N1 B1 Rh1 134.2(2) . . . . ?
N1 B1 C5 C6 89.1(3) . . . . ?
C2 B1 C5 C6 -117.0(3) . . . . ?
C1 B1 C5 C6 162.9(5) . . . . ?
Rh1 B1 C5 C6 -9.1(3) . . . . ?
N1 B1 C5 C10 -94.2(3) . . . . ?
C2 B1 C5 C10 59.6(3) . . . . ?
C1 B1 C5 C10 -20.4(7) . . . . ?
Rh1 B1 C5 C10 167.58(17) . . . . ?
N1 C1 C2 C4 -165.9(2) . . . . ?
C3 C1 C2 C4 -4.4(4) . . . . ?
Rh1 C1 C2 C4 124.6(2) . . . . ?
B1 C1 C2 C4 -161.9(3) . . . . ?
N1 C1 C2 B1 -4.00(16) . . . . ?
C3 C1 C2 B1 157.5(2) . . . . ?
Rh1 C1 C2 B1 -73.53(11) . . . . ?
N1 C1 C2 Rh1 69.54(11) . . . . ?
C3 C1 C2 Rh1 -128.9(3) . . . . ?
B1 C1 C2 Rh1 73.53(11) . . . . ?
N1 B1 C2 C1 3.82(15) . . . . ?
C5 B1 C2 C1 -157.4(2) . . . . ?
Rh1 B1 C2 C1 64.76(11) . . . . ?
N1 B1 C2 C4 162.1(3) . . . . ?
C5 B1 C2 C4 0.9(4) . . . . ?
C1 B1 C2 C4 158.2(3) . . . . ?
Rh1 B1 C2 C4 -137.0(3) . . . . ?
N1 B1 C2 Rh1 -60.94(10) . . . . ?
C5 B1 C2 Rh1 137.9(2) . . . . ?
C1 B1 C2 Rh1 -64.76(11) . . . . ?
C10 C5 C6 C7 -1.3(3) . . . . ?
B1 C5 C6 C7 175.34(19) . . . . ?
C10 C5 C6 C11 179.94(18) . . . . ?
B1 C5 C6 C11 -3.5(3) . . . . ?
C9 C8 C7 C6 0.9(3) . . . . ?
C12 C8 C7 C6 -179.28(19) . . . . ?
C5 C6 C7 C8 0.5(3) . . . . ?
C11 C6 C7 C8 179.36(19) . . . . ?
C7 C8 C9 C10 -1.5(3) . . . . ?
C12 C8 C9 C10 178.6(2) . . . . ?
C8 C9 C10 C5 0.8(3) . . . . ?
C8 C9 C10 C13 -179.2(2) . . . . ?
C6 C5 C10 C9 0.6(3) . . . . ?
B1 C5 C10 C9 -176.26(18) . . . . ?
C6 C5 C10 C13 -179.41(19) . . . . ?
B1 C5 C10 C13 3.7(3) . . . . ?
C1 N1 C14 C16 162.53(19) . . . . ?
B1 N1 C14 C16 -46.7(3) . . . . ?
Rh1 N1 C14 C16 69.0(2) . . . . ?
C1 N1 C14 C17 42.7(3) . . . . ?
B1 N1 C14 C17 -166.5(2) . . . . ?
Rh1 N1 C14 C17 -50.8(2) . . . . ?
C1 N1 C14 C15 -78.6(3) . . . . ?
B1 N1 C14 C15 72.2(3) . . . . ?
Rh1 N1 C14 C15 -172.11(13) . . . . ?
C21 P1 C18 C20 -172.80(17) . . . . ?
C24 P1 C18 C20 -59.33(18) . . . . ?
Rh1 P1 C18 C20 61.63(17) . . . . ?
C21 P1 C18 C19 63.61(17) . . . . ?
C24 P1 C18 C19 177.08(15) . . . . ?
Rh1 P1 C18 C19 -61.96(16) . . . . ?
C18 P1 C21 C23 168.04(17) . . . . ?
C24 P1 C21 C23 57.94(19) . . . . ?
Rh1 P1 C21 C23 -68.73(18) . . . . ?
C18 P1 C21 C22 38.5(2) . . . . ?
C24 P1 C21 C22 -71.6(2) . . . . ?
Rh1 P1 C21 C22 161.72(16) . . . . ?
C18 P1 C24 C26 170.45(17) . . . . ?
C21 P1 C24 C26 -81.40(19) . . . . ?
Rh1 P1 C24 C26 48.27(18) . . . . ?
C18 P1 C24 C25 -60.24(19) . . . . ?
C21 P1 C24 C25 47.9(2) . . . . ?
Rh1 P1 C24 C25 177.58(15) . . . . ?

_refine_diff_density_max         0.543
_refine_diff_density_min         -0.507
_refine_diff_density_rms         0.066

_shelx_res_file                  
;

TITL test_a.res in P2(1)/n
    test_a.res
    created by SHELXL-2017/1 at 14:57:54 on 22-May-2019
REM Old TITL test in P2(1)/n
REM SHELXT solution in P2(1)/n
REM R1 0.072,  Rweak 0.004,  Alpha 0.028,  Orientation as input
REM Formula found by SHELXT:  C27 N P Cl Rh
CELL  0.71073   8.4198  22.1070  15.3998   90.000  100.678   90.000
ZERR    4.000   0.0013   0.0049   0.0030    0.000    0.015    0.000
LATT  1
SYMM 1/2-X, 1/2+Y, 1/2-Z
SFAC C H B N P CL RH
UNIT 104 188 4 4 4 4 4
TEMP -173.150
SIZE 0.053 0.162 0.237
L.S. 10
BOND $H
LIST 4
acta 52
conf
shel 999 0.8
FMAP 2
PLAN 20
omit -1 0 1
omit 0 2 1
WGHT    0.019400    2.591400
FVAR       0.33051
RH1   7    0.757424    0.288209    0.388686    11.00000    0.00912    0.01156 =
         0.01088    0.00143    0.00221    0.00147
C1    1    0.750087    0.239379    0.275042    11.00000    0.02167    0.01485 =
         0.01266   -0.00078    0.00579    0.00032
P1    5    0.651520    0.383740    0.389864    11.00000    0.01362    0.01263 =
         0.01405    0.00286    0.00482    0.00299
CL1   6    0.961955    0.311343    0.512923    11.00000    0.01501    0.01825 =
         0.02141   -0.00055   -0.00410   -0.00023
N1    4    0.810028    0.200226    0.349964    11.00000    0.01106    0.01231 =
         0.01483   -0.00040    0.00462    0.00186
B1    3    0.637283    0.194371    0.364978    11.00000    0.01109    0.01283 =
         0.01243   -0.00420    0.00172    0.00002
C5    1    0.548898    0.146132    0.414020    11.00000    0.00728    0.01283 =
         0.01442    0.00101    0.00108    0.00213
C4    1    0.438085    0.260031    0.227810    11.00000    0.02196    0.02283 =
         0.01584    0.00300   -0.00532    0.00001
AFIX 137
H4A   2    0.395643    0.226727    0.188239    11.00000   -1.50000
H4B   2    0.464109    0.294410    0.192783    11.00000   -1.50000
H4C   2    0.356596    0.272310    0.262240    11.00000   -1.50000
AFIX   0
C3    1    0.826483    0.254339    0.197963    11.00000    0.03683    0.02823 =
         0.01974    0.00137    0.01676    0.00209
AFIX 137
H3A   2    0.848169    0.216943    0.168035    11.00000   -1.50000
H3B   2    0.928241    0.275901    0.218397    11.00000   -1.50000
H3C   2    0.753342    0.280024    0.156703    11.00000   -1.50000
AFIX   0
C2    1    0.586977    0.239721    0.288893    11.00000    0.01481    0.01753 =
         0.01151   -0.00211    0.00004    0.00004
C6    1    0.538378    0.147951    0.503885    11.00000    0.00856    0.01349 =
         0.01612   -0.00019    0.00100    0.00112
C8    1    0.364641    0.059087    0.487442    11.00000    0.00954    0.01319 =
         0.03300    0.00467    0.00574    0.00342
C7    1    0.446475    0.104826    0.539026    11.00000    0.01336    0.01792 =
         0.02013    0.00234    0.00691    0.00256
AFIX  43
H7    2    0.439891    0.106902    0.599874    11.00000   -1.20000
AFIX   0
C9    1    0.378290    0.056721    0.399146    11.00000    0.01086    0.01158 =
         0.03167   -0.00419   -0.00150   -0.00168
AFIX  43
H9    2    0.325169    0.025111    0.363240    11.00000   -1.20000
AFIX   0
C10   1    0.467321    0.099154    0.361252    11.00000    0.00981    0.01506 =
         0.01902   -0.00200   -0.00129    0.00203
C11   1    0.622187    0.196593    0.564089    11.00000    0.02206    0.02061 =
         0.01254   -0.00115    0.00427   -0.00458
AFIX 137
H11A  2    0.660403    0.179650    0.623066    11.00000   -1.50000
H11B  2    0.546237    0.229629    0.568035    11.00000   -1.50000
H11C  2    0.714416    0.212129    0.540315    11.00000   -1.50000
AFIX   0
C12   1    0.263910    0.012986    0.525154    11.00000    0.01741    0.01583 =
         0.05034    0.00401    0.01365   -0.00036
AFIX 137
H12A  2    0.294941   -0.027783    0.509682    11.00000   -1.50000
H12B  2    0.149307    0.019687    0.500669    11.00000   -1.50000
H12C  2    0.282076    0.017119    0.589598    11.00000   -1.50000
AFIX   0
C13   1    0.473624    0.093507    0.264310    11.00000    0.03076    0.02501 =
         0.02054   -0.00776   -0.00048   -0.00602
AFIX 137
H13A  2    0.433019    0.053646    0.242895    11.00000   -1.50000
H13B  2    0.585530    0.098135    0.255884    11.00000   -1.50000
H13C  2    0.406418    0.125073    0.231186    11.00000   -1.50000
AFIX   0
C14   1    0.961868    0.164951    0.374037    11.00000    0.01189    0.01538 =
         0.02625   -0.00140    0.00604    0.00402
C15   1    0.944138    0.107160    0.317760    11.00000    0.02299    0.01944 =
         0.03712   -0.00729    0.01007    0.00464
AFIX 137
H15A  2    1.043815    0.083364    0.331689    11.00000   -1.50000
H15B  2    0.923866    0.118048    0.254987    11.00000   -1.50000
H15C  2    0.853416    0.083183    0.330684    11.00000   -1.50000
AFIX   0
C16   1    0.980647    0.149267    0.471562    11.00000    0.01386    0.01841 =
         0.02854    0.00385    0.00111    0.00475
AFIX 137
H16A  2    1.080231    0.125990    0.490045    11.00000   -1.50000
H16B  2    0.887839    0.125114    0.481165    11.00000   -1.50000
H16C  2    0.985972    0.186588    0.506322    11.00000   -1.50000
AFIX   0
C17   1    1.107121    0.202029    0.358212    11.00000    0.01310    0.02328 =
         0.04278    0.00023    0.01242    0.00138
AFIX 137
H17A  2    1.207132    0.180693    0.383316    11.00000   -1.50000
H17B  2    1.105916    0.241653    0.386617    11.00000   -1.50000
H17C  2    1.101419    0.207508    0.294560    11.00000   -1.50000
AFIX   0
C18   1    0.530851    0.394431    0.477686    11.00000    0.01996    0.01666 =
         0.02311    0.00206    0.01094    0.00463
AFIX  13
H18   2    0.488024    0.436730    0.473002    11.00000   -1.20000
AFIX   0
C19   1    0.385872    0.351145    0.462394    11.00000    0.01815    0.03184 =
         0.03693    0.00935    0.01181    0.00219
AFIX 137
H19A  2    0.320656    0.357692    0.508072    11.00000   -1.50000
H19B  2    0.424647    0.309264    0.465273    11.00000   -1.50000
H19C  2    0.319722    0.358834    0.404072    11.00000   -1.50000
AFIX   0
C20   1    0.628982    0.386066    0.570754    11.00000    0.03211    0.03313 =
         0.01769   -0.00183    0.01122    0.00279
AFIX 137
H20A  2    0.559009    0.392548    0.614160    11.00000   -1.50000
H20B  2    0.717883    0.415349    0.580844    11.00000   -1.50000
H20C  2    0.673028    0.344934    0.576982    11.00000   -1.50000
AFIX   0
C21   1    0.505506    0.406843    0.289782    11.00000    0.02681    0.02182 =
         0.01924    0.00625   -0.00092    0.00595
AFIX  13
H21   2    0.431445    0.371448    0.275101    11.00000   -1.20000
AFIX   0
C22   1    0.394018    0.460912    0.297654    11.00000    0.03497    0.02920 =
         0.03778    0.01240   -0.00029    0.01481
AFIX 137
H22A  2    0.312799    0.464393    0.243376    11.00000   -1.50000
H22B  2    0.458333    0.498101    0.306531    11.00000   -1.50000
H22C  2    0.339902    0.454685    0.348068    11.00000   -1.50000
AFIX   0
C23   1    0.587299    0.414727    0.209659    11.00000    0.05211    0.03244 =
         0.01908    0.01127    0.00622    0.00760
AFIX 137
H23A  2    0.505060    0.414780    0.155530    11.00000   -1.50000
H23B  2    0.662905    0.381293    0.207522    11.00000   -1.50000
H23C  2    0.646309    0.453157    0.214614    11.00000   -1.50000
AFIX   0
C24   1    0.814260    0.441436    0.413791    11.00000    0.01977    0.01829 =
         0.02647    0.00025    0.00827   -0.00167
AFIX  13
H24   2    0.870075    0.433298    0.475845    11.00000   -1.20000
AFIX   0
C25   1    0.761249    0.507855    0.412957    11.00000    0.03221    0.01743 =
         0.04693   -0.00258    0.01540   -0.00188
AFIX 137
H25A  2    0.854187    0.533175    0.437706    11.00000   -1.50000
H25B  2    0.676858    0.512393    0.448582    11.00000   -1.50000
H25C  2    0.718836    0.520427    0.352051    11.00000   -1.50000
AFIX   0
C26   1    0.944021    0.432791    0.356954    11.00000    0.02508    0.02329 =
         0.04695    0.00406    0.02015   -0.00168
AFIX 137
H26A  2    1.037075    0.458669    0.379424    11.00000   -1.50000
H26B  2    0.899495    0.443801    0.295632    11.00000   -1.50000
H26C  2    0.978433    0.390379    0.359479    11.00000   -1.50000
AFIX   0
HKLF 4


REM  test_a.res in P2(1)/n
REM R1 =  0.0253 for    4841 Fo > 4sig(Fo)  and  0.0361 for all    5761 data
REM    294 parameters refined using      0 restraints

END

WGHT      0.0194      2.5914

REM Highest difference peak  0.543,  deepest hole -0.507,  1-sigma level  0.066
Q1    1   1.2294  0.2090  0.3360  11.00000  0.05    0.54
Q2    1   0.9545  0.1382  0.3464  11.00000  0.05    0.43
Q3    1   0.6049  0.1642  0.3950  11.00000  0.05    0.39
Q4    1   0.7470  0.4227  0.4036  11.00000  0.05    0.36
Q5    1   0.6603  0.2407  0.2745  11.00000  0.05    0.35
Q6    1   0.7380  0.1369  0.3873  11.00000  0.05    0.35
Q7    1   0.5569  0.1446  0.4573  11.00000  0.05    0.34
Q8    1   0.7345  0.1878  0.3672  11.00000  0.05    0.34
Q9    1   0.4198  0.0763  0.5192  11.00000  0.05    0.33
Q10   1   0.3969  0.0867  0.3792  11.00000  0.05    0.33
Q11   1   0.9587  0.1598  0.4180  11.00000  0.05    0.33
Q12   1   0.5309  0.1197  0.2395  11.00000  0.05    0.33
Q13   1   0.1690  0.0310  0.5433  11.00000  0.05    0.32
Q14   1   0.5807  0.2169  0.3271  11.00000  0.05    0.29
Q15   1   0.4960  0.1294  0.3852  11.00000  0.05    0.29
Q16   1   0.5649  0.4001  0.3320  11.00000  0.05    0.29
Q17   1   0.7470  0.3487  0.3884  11.00000  0.05    0.29
Q18   1   0.5915  0.3899  0.4483  11.00000  0.05    0.28
Q19   1   0.4805  0.3722  0.4730  11.00000  0.05    0.27
Q20   1   0.4580  0.2623  0.5578  11.00000  0.05    0.27
;
_shelx_res_checksum              40828
####################################################################### 
# 
# This file contains crystal structure data downloaded from the 
# Cambridge Structural Database (CSD) hosted by the Cambridge 
# Crystallographic Data Centre (CCDC).
# 
# Full information about CCDC data access policies and citation 
# guidelines are available at http://www.ccdc.cam.ac.uk/access/V1 
# 
# Audit and citation data items may have been added by the CCDC. 
# Please retain this information to preserve the provenance of 
# this file and to allow appropriate attribution of the data. 
# 
#######################################################################

data_test_a_CCDC4
_database_code_depnum_ccdc_archive 'CCDC 1997142'
loop_
_audit_author_name
_audit_author_address
'Merlin Hess'
;Julius Maximilians Universitaet Wuerzburg
Germany
;
_audit_update_record             
;
2020-04-15 deposited with the CCDC.	2020-08-07 downloaded from the CCDC.
;


_audit_creation_method           SHELXL-2017/1
_shelx_SHELXL_version_number     2017/1
_chemical_name_systematic        ?
_chemical_name_common            ?
_chemical_melting_point          ?
_chemical_formula_moiety         'C28 H51 B Cl N P Rh'
_chemical_formula_sum            'C28 H51 B Cl N P Rh'
_chemical_formula_weight         581.83

loop_
_atom_type_symbol
_atom_type_description
_atom_type_scat_dispersion_real
_atom_type_scat_dispersion_imag
_atom_type_scat_source
C C 0.0033 0.0016 'International Tables Vol C Tables 4.2.6.8 and 6.1.1.4'
H H 0.0000 0.0000 'International Tables Vol C Tables 4.2.6.8 and 6.1.1.4'
B B 0.0013 0.0007 'International Tables Vol C Tables 4.2.6.8 and 6.1.1.4'
N N 0.0061 0.0033 'International Tables Vol C Tables 4.2.6.8 and 6.1.1.4'
P P 0.1023 0.0942 'International Tables Vol C Tables 4.2.6.8 and 6.1.1.4'
Cl Cl 0.1484 0.1585 'International Tables Vol C Tables 4.2.6.8 and 6.1.1.4'
Rh Rh -1.1178 0.9187 'International Tables Vol C Tables 4.2.6.8 and 6.1.1.4'

_space_group_crystal_system      monoclinic
_space_group_IT_number           4
_space_group_name_H-M_alt        'P 21'
_space_group_name_Hall           'P 2yb'

_shelx_space_group_comment       
;
The symmetry employed for this shelxl refinement is uniquely defined
by the following loop, which should always be used as a source of
symmetry information in preference to the above space-group names.
They are only intended as comments.
;

loop_
_space_group_symop_operation_xyz
'x, y, z'
'-x, y+1/2, -z'

_cell_length_a                   13.155(4)
_cell_length_b                   13.567(4)
_cell_length_c                   17.300(5)
_cell_angle_alpha                90
_cell_angle_beta                 95.737(13)
_cell_angle_gamma                90
_cell_volume                     3072.0(15)
_cell_formula_units_Z            4
_cell_measurement_temperature    100(2)
_cell_measurement_reflns_used    9865
_cell_measurement_theta_min      2.54
_cell_measurement_theta_max      28.34
_cell_special_details            
;
To simulate systematic errors the final estimation of uncertainties in unit cell
parameters were based on 32 Monte-Carlo simulations.
;

_exptl_special_details           
;
The crystal was immersed in a film of perfluoropolyether oil, mounted on a 
polyimide microloop (MicroMounts of MiTeGen) and transferred to stream of cold 
nitrogen (Oxford Cryostream 700).
;
_exptl_crystal_description       block
_exptl_crystal_colour            orange
_exptl_crystal_density_meas      ?
_exptl_crystal_density_method    ?
_exptl_crystal_density_diffrn    1.258
_exptl_crystal_F_000             1232
_exptl_transmission_factor_min   ?
_exptl_transmission_factor_max   ?
_exptl_crystal_size_max          0.375
_exptl_crystal_size_mid          0.283
_exptl_crystal_size_min          0.234
_exptl_absorpt_coefficient_mu    0.711
_shelx_estimated_absorpt_T_min   0.776
_shelx_estimated_absorpt_T_max   0.851
_exptl_absorpt_correction_type   multi-scan
_exptl_absorpt_correction_T_min  0.6524
_exptl_absorpt_correction_T_max  0.7457
loop_
_exptl_crystal_face_index_h
_exptl_crystal_face_index_k
_exptl_crystal_face_index_l
_exptl_crystal_face_perp_dist
1.00 0.00 -1.00 0.1620
0.00 1.00 -1.00 0.1930
0.00 -1.00 1.00 0.2050
1.00 -1.00 0.00 0.1850
-1.00 1.00 0.00 0.1760
0.00 0.00 1.00 0.1390
0.00 0.00 -1.00 0.0910
1.00 0.00 0.00 0.1330
-1.00 0.00 0.00 0.1170
0.00 1.00 1.00 0.1690
0.00 -1.00 -1.00 0.1350
1.00 1.00 0.00 0.1120
-1.00 -1.00 0.00 0.1030
-1.00 1.00 1.00 0.1190
1.00 -1.00 -1.00 0.1710

_exptl_absorpt_process_details   'SadAbs 2016/2 (Bruker AXS)'
_exptl_absorpt_special_details   ?
_diffrn_ambient_temperature      100(2)
_diffrn_radiation_wavelength     0.71073
_diffrn_radiation_type           MoK\a
_diffrn_radiation_monochromator  'multi-layer mirror'
_diffrn_source                   'rotating-anode (Nonius FR-591)'
_diffrn_measurement_device_type  'Bruker X8-APEX II'
_diffrn_measurement_method       '\f and \w scans'
_diffrn_detector                 'CCD area detector (Apex2)'
_diffrn_detector_area_resol_mean 8.333
_diffrn_reflns_number            68874
_diffrn_reflns_av_unetI/netI     0.0265
_diffrn_reflns_av_R_equivalents  0.0422
_diffrn_reflns_limit_h_min       -16
_diffrn_reflns_limit_h_max       16
_diffrn_reflns_limit_k_min       -16
_diffrn_reflns_limit_k_max       16
_diffrn_reflns_limit_l_min       -21
_diffrn_reflns_limit_l_max       20
_diffrn_reflns_theta_min         1.183
_diffrn_reflns_theta_max         26.372
_diffrn_reflns_theta_full        26.000
_diffrn_measured_fraction_theta_max 0.999
_diffrn_measured_fraction_theta_full 0.999
_diffrn_reflns_Laue_measured_fraction_max 0.999
_diffrn_reflns_Laue_measured_fraction_full 0.999
_diffrn_reflns_point_group_measured_fraction_max 0.999
_diffrn_reflns_point_group_measured_fraction_full 0.999
_reflns_number_total             12580
_reflns_number_gt                12427
_reflns_threshold_expression     'I > 2\s(I)'
_reflns_Friedel_coverage         0.916
_reflns_Friedel_fraction_max     1.000
_reflns_Friedel_fraction_full    1.000

_reflns_special_details          
;
 Reflections were merged by SHELXL according to the crystal
 class for the calculation of statistics and refinement.
 
 _reflns_Friedel_fraction is defined as the number of unique
 Friedel pairs measured divided by the number that would be
 possible theoretically, ignoring centric projections and
 systematic absences.
;

_computing_data_collection       'APEX2 ver. 2014.9 (Bruker AXS)'
_computing_cell_refinement       'Saint+ ver. V8.37A (Bruker AXS)'
_computing_data_reduction        'Saint+ ver. V8.37A (Bruker AXS)'
_computing_structure_solution    'SHELXT (Sheldrick, 2014)'
_computing_structure_refinement  'SHELXL-2017/1 (Sheldrick, 2017)'
_computing_molecular_graphics    'ShelXLe (Huebschle et all, 2011)'
_computing_publication_material  'SHELXL-2017/1 (Sheldrick, 2017)'
_refine_special_details          
;

 Refinement of F^2^ against ALL reflections. The weighted R-factor wR and 
goodness of fit S are based on F^2^, conventional R-factors R are based on F, 
with F set to zero for negative F^2^. The threshold expression of F^2^ > 
2sigma(F^2^) is used only for calculating R-factors(gt) etc. and is not 
relevant to the choice of reflections for refinement. R-factors based on F^2^ 
are statistically about twice as large as those based on F, and R-factors 
based on ALL data will be even larger. Refined as a 2-component inversion 
twin.The structure was refined using TWIN keyword.The BASF parameter was refined to 46.9%.

;
_refine_ls_structure_factor_coef Fsqd
_refine_ls_matrix_type           full
_refine_ls_weighting_scheme      calc
_refine_ls_weighting_details     
'w=1/[\s^2^(Fo^2^)+(0.0240P)^2^+0.7680P] where P=(Fo^2^+2Fc^2^)/3'
_atom_sites_solution_primary     dual
_atom_sites_solution_secondary   difmap
_atom_sites_solution_hydrogens   geom
_refine_ls_hydrogen_treatment    constr
_refine_ls_extinction_method     none
_refine_ls_extinction_coef       .
_refine_ls_abs_structure_details 
;
 Refined as an inversion twin.
;
_refine_ls_abs_structure_Flack   0.469(14)
_chemical_absolute_configuration unk
_refine_ls_number_reflns         12580
_refine_ls_number_parameters     624
_refine_ls_number_restraints     1
_refine_ls_R_factor_all          0.0189
_refine_ls_R_factor_gt           0.0185
_refine_ls_wR_factor_ref         0.0477
_refine_ls_wR_factor_gt          0.0475
_refine_ls_goodness_of_fit_ref   1.037
_refine_ls_restrained_S_all      1.037
_refine_ls_shift/su_max          0.001
_refine_ls_shift/su_mean         0.000

loop_
_atom_site_label
_atom_site_type_symbol
_atom_site_fract_x
_atom_site_fract_y
_atom_site_fract_z
_atom_site_U_iso_or_equiv
_atom_site_adp_type
_atom_site_occupancy
_atom_site_site_symmetry_order
_atom_site_calc_flag
_atom_site_refinement_flags_posn
_atom_site_refinement_flags_adp
_atom_site_refinement_flags_occupancy
_atom_site_disorder_assembly
_atom_site_disorder_group
B1 B 0.3717(2) 0.5996(2) 0.44930(17) 0.0149(6) Uani 1 1 d . . . . .
B2 B 0.6224(2) 0.3630(2) 0.04769(16) 0.0121(6) Uani 1 1 d . . . . .
N3 N 0.68131(16) 0.45350(16) 0.07753(12) 0.0116(4) Uani 1 1 d . . . . .
N4 N 0.31988(17) 0.52255(17) 0.39485(12) 0.0140(4) Uani 1 1 d . . . . .
Rh5 Rh 0.20071(2) 0.62186(2) 0.41304(2) 0.01276(5) Uani 1 1 d . . . . .
Rh6 Rh 0.79564(2) 0.34928(2) 0.06216(2) 0.01012(5) Uani 1 1 d . . . . .
P9 P 0.09545(5) 0.75869(5) 0.41049(4) 0.01490(14) Uani 1 1 d . . . . .
Cl8 Cl 0.06914(6) 0.52031(6) 0.45284(5) 0.03135(18) Uani 1 1 d . . . . .
Cl7 Cl 0.90068(5) 0.42798(5) -0.02278(4) 0.01988(14) Uani 1 1 d . . . . .
P10 P 0.91059(5) 0.22074(5) 0.08007(4) 0.01248(13) Uani 1 1 d . . . . .
C11 C 0.3486(2) 0.6762(2) 0.38433(15) 0.0150(5) Uani 1 1 d . . . . .
C12 C 0.30427(19) 0.59925(19) 0.33551(14) 0.0140(5) Uani 1 1 d . . . . .
C13 C 0.2828(2) 0.5908(2) 0.24925(15) 0.0187(6) Uani 1 1 d . . . . .
H13A H 0.246249 0.650587 0.228869 0.022 Uiso 1 1 calc R U . . .
H13B H 0.237613 0.533381 0.236701 0.022 Uiso 1 1 calc R U . . .
C14 C 0.3810(2) 0.5784(3) 0.20922(16) 0.0265(7) Uani 1 1 d . . . . .
H14A H 0.364307 0.579666 0.152742 0.040 Uiso 1 1 calc R U . . .
H14B H 0.413202 0.515342 0.224606 0.040 Uiso 1 1 calc R U . . .
H14C H 0.428167 0.632408 0.224768 0.040 Uiso 1 1 calc R U . . .
C15 C 0.3869(2) 0.7754(2) 0.36305(17) 0.0199(6) Uani 1 1 d . . . . .
H15A H 0.332055 0.810234 0.330506 0.024 Uiso 1 1 calc R U . . .
H15B H 0.445169 0.766593 0.331653 0.024 Uiso 1 1 calc R U . . .
C16 C 0.4204(2) 0.8376(2) 0.43246(19) 0.0305(7) Uani 1 1 d . . . . .
H16A H 0.449710 0.899351 0.415384 0.046 Uiso 1 1 calc R U . . .
H16B H 0.471957 0.801949 0.466466 0.046 Uiso 1 1 calc R U . . .
H16C H 0.361433 0.852262 0.460952 0.046 Uiso 1 1 calc R U . . .
C17 C 0.3208(2) 0.4127(2) 0.39085(17) 0.0193(6) Uani 1 1 d . . . . .
C18 C 0.3016(2) 0.3752(2) 0.47092(17) 0.0239(6) Uani 1 1 d . . . . .
H18A H 0.233787 0.396448 0.482987 0.036 Uiso 1 1 calc R U . . .
H18B H 0.353662 0.401918 0.509802 0.036 Uiso 1 1 calc R U . . .
H18C H 0.305063 0.303037 0.471580 0.036 Uiso 1 1 calc R U . . .
C19 C 0.4266(2) 0.3799(2) 0.37062(18) 0.0250(6) Uani 1 1 d . . . . .
H19A H 0.429804 0.307758 0.370013 0.038 Uiso 1 1 calc R U . . .
H19B H 0.479117 0.405528 0.409630 0.038 Uiso 1 1 calc R U . . .
H19C H 0.438395 0.405520 0.319312 0.038 Uiso 1 1 calc R U . . .
C20 C 0.2371(2) 0.3745(2) 0.33052(19) 0.0292(7) Uani 1 1 d . . . . .
H20A H 0.254459 0.391113 0.278289 0.044 Uiso 1 1 calc R U . . .
H20B H 0.171799 0.405098 0.339281 0.044 Uiso 1 1 calc R U . . .
H20C H 0.231570 0.302763 0.335344 0.044 Uiso 1 1 calc R U . . .
C21 C 0.4417(2) 0.59168(19) 0.52838(15) 0.0162(6) Uani 1 1 d . . . . .
C22 C 0.4053(2) 0.5812(2) 0.60194(16) 0.0206(6) Uani 1 1 d . . . . .
C23 C 0.4736(2) 0.5798(2) 0.66880(16) 0.0248(6) Uani 1 1 d . . . . .
H23 H 0.447631 0.572697 0.717782 0.030 Uiso 1 1 calc R U . . .
C24 C 0.5783(2) 0.5886(2) 0.66641(16) 0.0249(6) Uani 1 1 d . . . . .
C25 C 0.6145(2) 0.5976(2) 0.59406(18) 0.0240(6) Uani 1 1 d . . . . .
H25 H 0.685988 0.602858 0.590914 0.029 Uiso 1 1 calc R U . . .
C26 C 0.5481(2) 0.59925(19) 0.52572(16) 0.0188(6) Uani 1 1 d . . . . .
C27 C 0.2923(2) 0.5716(3) 0.61110(17) 0.0296(7) Uani 1 1 d . . . . .
H27A H 0.252477 0.589260 0.562129 0.044 Uiso 1 1 calc R U . . .
H27B H 0.274355 0.615967 0.652360 0.044 Uiso 1 1 calc R U . . .
H27C H 0.276921 0.503493 0.624743 0.044 Uiso 1 1 calc R U . . .
C28 C 0.6512(3) 0.5886(3) 0.74016(19) 0.0397(9) Uani 1 1 d . . . . .
H28A H 0.662951 0.656507 0.758123 0.060 Uiso 1 1 calc R U . . .
H28B H 0.716254 0.558805 0.729610 0.060 Uiso 1 1 calc R U . . .
H28C H 0.621388 0.550414 0.780387 0.060 Uiso 1 1 calc R U . . .
C29 C 0.5938(2) 0.6083(3) 0.44873(16) 0.0260(7) Uani 1 1 d . . . . .
H29A H 0.560145 0.561567 0.411342 0.039 Uiso 1 1 calc R U . . .
H29B H 0.667114 0.593750 0.456494 0.039 Uiso 1 1 calc R U . . .
H29C H 0.583733 0.675588 0.428736 0.039 Uiso 1 1 calc R U . . .
C30 C 0.1366(2) 0.86896(19) 0.35824(16) 0.0198(6) Uani 1 1 d . . . . .
H30 H 0.210939 0.877411 0.375647 0.024 Uiso 1 1 calc R U . . .
C31 C 0.1305(2) 0.8505(3) 0.27006(16) 0.0266(6) Uani 1 1 d . . . . .
H31A H 0.167384 0.902713 0.245442 0.040 Uiso 1 1 calc R U . . .
H31B H 0.058808 0.850363 0.248323 0.040 Uiso 1 1 calc R U . . .
H31C H 0.161472 0.786520 0.260302 0.040 Uiso 1 1 calc R U . . .
C32 C 0.0863(3) 0.9683(2) 0.3743(2) 0.0312(7) Uani 1 1 d . . . . .
H32A H 0.117724 1.020707 0.345764 0.047 Uiso 1 1 calc R U . . .
H32B H 0.096221 0.982535 0.430131 0.047 Uiso 1 1 calc R U . . .
H32C H 0.013084 0.965029 0.357386 0.047 Uiso 1 1 calc R U . . .
C33 C -0.0359(2) 0.7257(2) 0.37142(18) 0.0256(6) Uani 1 1 d . . . . .
H33 H -0.058517 0.676393 0.409131 0.031 Uiso 1 1 calc R U . . .
C34 C -0.0412(3) 0.6700(3) 0.29366(19) 0.0343(8) Uani 1 1 d . . . . .
H34A H -0.108780 0.639658 0.282904 0.051 Uiso 1 1 calc R U . . .
H34B H 0.011372 0.618607 0.296647 0.051 Uiso 1 1 calc R U . . .
H34C H -0.029674 0.716226 0.251906 0.051 Uiso 1 1 calc R U . . .
C35 C -0.1152(2) 0.8082(3) 0.3703(2) 0.0366(8) Uani 1 1 d . . . . .
H35A H -0.107128 0.852605 0.326640 0.055 Uiso 1 1 calc R U . . .
H35B H -0.105255 0.845329 0.419100 0.055 Uiso 1 1 calc R U . . .
H35C H -0.183966 0.779712 0.364505 0.055 Uiso 1 1 calc R U . . .
C36 C 0.0767(2) 0.8089(2) 0.50774(15) 0.0235(6) Uani 1 1 d . . . . .
H36 H 0.031962 0.868304 0.499399 0.028 Uiso 1 1 calc R U . . .
C37 C 0.0233(3) 0.7378(3) 0.55860(18) 0.0338(8) Uani 1 1 d . . . . .
H37A H -0.045436 0.723378 0.533913 0.051 Uiso 1 1 calc R U . . .
H37B H 0.018271 0.767823 0.609601 0.051 Uiso 1 1 calc R U . . .
H37C H 0.062621 0.676505 0.564984 0.051 Uiso 1 1 calc R U . . .
C38 C 0.1781(3) 0.8434(3) 0.54964(18) 0.0375(8) Uani 1 1 d . . . . .
H38A H 0.225971 0.787891 0.555230 0.056 Uiso 1 1 calc R U . . .
H38B H 0.166760 0.868610 0.601162 0.056 Uiso 1 1 calc R U . . .
H38C H 0.206731 0.895836 0.519426 0.056 Uiso 1 1 calc R U . . .
C39 C 0.53556(19) 0.3555(2) -0.02138(14) 0.0137(5) Uani 1 1 d . . . . .
C40 C 0.5527(2) 0.3478(2) -0.10041(14) 0.0169(5) Uani 1 1 d . . . . .
C41 C 0.4697(2) 0.3517(2) -0.15766(15) 0.0221(6) Uani 1 1 d . . . . .
H41 H 0.481865 0.346557 -0.210717 0.026 Uiso 1 1 calc R U . . .
C42 C 0.3709(2) 0.3627(2) -0.13925(18) 0.0247(6) Uani 1 1 d . . . . .
C43 C 0.3535(2) 0.3666(2) -0.06175(18) 0.0219(6) Uani 1 1 d . . . . .
H43 H 0.285422 0.372103 -0.048406 0.026 Uiso 1 1 calc R U . . .
C44 C 0.4339(2) 0.36272(19) -0.00280(16) 0.0167(5) Uani 1 1 d . . . . .
C45 C 0.6584(2) 0.3346(2) -0.12489(15) 0.0220(6) Uani 1 1 d . . . . .
H45A H 0.653629 0.311478 -0.178787 0.033 Uiso 1 1 calc R U . . .
H45B H 0.695682 0.286074 -0.091045 0.033 Uiso 1 1 calc R U . . .
H45C H 0.694652 0.397797 -0.120791 0.033 Uiso 1 1 calc R U . . .
C46 C 0.2822(3) 0.3689(3) -0.2027(2) 0.0394(9) Uani 1 1 d . . . . .
H46A H 0.300132 0.334116 -0.249037 0.059 Uiso 1 1 calc R U . . .
H46B H 0.267746 0.438185 -0.215496 0.059 Uiso 1 1 calc R U . . .
H46C H 0.221494 0.338388 -0.184259 0.059 Uiso 1 1 calc R U . . .
C47 C 0.4105(2) 0.3645(2) 0.08129(17) 0.0224(6) Uani 1 1 d . . . . .
H47A H 0.342015 0.391687 0.084348 0.034 Uiso 1 1 calc R U . . .
H47B H 0.460977 0.405586 0.111771 0.034 Uiso 1 1 calc R U . . .
H47C H 0.413387 0.297204 0.102078 0.034 Uiso 1 1 calc R U . . .
C48 C 0.6755(2) 0.56066(18) 0.05933(16) 0.0144(5) Uani 1 1 d . . . . .
C49 C 0.6707(2) 0.5711(2) -0.02912(16) 0.0174(5) Uani 1 1 d . . . . .
H49A H 0.610839 0.535821 -0.053379 0.026 Uiso 1 1 calc R U . . .
H49B H 0.732791 0.543241 -0.047348 0.026 Uiso 1 1 calc R U . . .
H49C H 0.665534 0.641043 -0.043221 0.026 Uiso 1 1 calc R U . . .
C50 C 0.5771(2) 0.60080(19) 0.08685(17) 0.0189(6) Uani 1 1 d . . . . .
H50A H 0.572065 0.671621 0.075960 0.028 Uiso 1 1 calc R U . . .
H50B H 0.577505 0.589776 0.142861 0.028 Uiso 1 1 calc R U . . .
H50C H 0.518397 0.566830 0.059416 0.028 Uiso 1 1 calc R U . . .
C51 C 0.7693(2) 0.6144(2) 0.09718(17) 0.0220(6) Uani 1 1 d . . . . .
H51A H 0.831149 0.580158 0.084681 0.033 Uiso 1 1 calc R U . . .
H51B H 0.767169 0.615410 0.153640 0.033 Uiso 1 1 calc R U . . .
H51C H 0.769765 0.682127 0.077576 0.033 Uiso 1 1 calc R U . . .
C52 C 0.66389(19) 0.30963(19) 0.12303(15) 0.0125(5) Uani 1 1 d . . . . .
C53 C 0.71428(19) 0.39948(19) 0.14854(15) 0.0135(5) Uani 1 1 d . . . . .
C54 C 0.6390(2) 0.21996(19) 0.16801(15) 0.0154(5) Uani 1 1 d . . . . .
H54A H 0.585721 0.236673 0.202374 0.019 Uiso 1 1 calc R U . . .
H54B H 0.700778 0.198571 0.201201 0.019 Uiso 1 1 calc R U . . .
C55 C 0.6014(2) 0.1355(2) 0.11439(16) 0.0205(6) Uani 1 1 d . . . . .
H55A H 0.540281 0.156548 0.081425 0.031 Uiso 1 1 calc R U . . .
H55B H 0.584604 0.078648 0.145627 0.031 Uiso 1 1 calc R U . . .
H55C H 0.654998 0.117199 0.081647 0.031 Uiso 1 1 calc R U . . .
C56 C 0.7594(2) 0.4349(2) 0.22613(16) 0.0197(6) Uani 1 1 d . . . . .
H56A H 0.813872 0.483211 0.218303 0.024 Uiso 1 1 calc R U . . .
H56B H 0.791832 0.378337 0.255128 0.024 Uiso 1 1 calc R U . . .
C57 C 0.6836(3) 0.4828(3) 0.27568(18) 0.0378(9) Uani 1 1 d . . . . .
H57A H 0.660356 0.545676 0.252297 0.057 Uiso 1 1 calc R U . . .
H57B H 0.716788 0.494440 0.328139 0.057 Uiso 1 1 calc R U . . .
H57C H 0.624802 0.438983 0.278456 0.057 Uiso 1 1 calc R U . . .
C58 C 0.9193(2) 0.1386(2) -0.00489(14) 0.0170(5) Uani 1 1 d . . . . .
H58 H 0.972879 0.088028 0.010323 0.020 Uiso 1 1 calc R U . . .
C59 C 0.8179(2) 0.0839(2) -0.02419(17) 0.0232(6) Uani 1 1 d . . . . .
H59A H 0.763166 0.131805 -0.037667 0.035 Uiso 1 1 calc R U . . .
H59B H 0.802035 0.045468 0.021039 0.035 Uiso 1 1 calc R U . . .
H59C H 0.823588 0.039593 -0.068262 0.035 Uiso 1 1 calc R U . . .
C60 C 0.9493(2) 0.1907(2) -0.07738(16) 0.0229(6) Uani 1 1 d . . . . .
H60A H 0.956452 0.141993 -0.118319 0.034 Uiso 1 1 calc R U . . .
H60B H 1.014359 0.225088 -0.065015 0.034 Uiso 1 1 calc R U . . .
H60C H 0.896213 0.238461 -0.095384 0.034 Uiso 1 1 calc R U . . .
C61 C 1.0407(2) 0.2748(2) 0.09828(17) 0.0201(6) Uani 1 1 d . . . . .
H61 H 1.054857 0.304751 0.047636 0.024 Uiso 1 1 calc R U . . .
C62 C 1.0457(2) 0.3609(3) 0.15597(18) 0.0271(7) Uani 1 1 d . . . . .
H62A H 1.111439 0.394809 0.155599 0.041 Uiso 1 1 calc R U . . .
H62B H 1.038725 0.335773 0.208272 0.041 Uiso 1 1 calc R U . . .
H62C H 0.990074 0.407297 0.140886 0.041 Uiso 1 1 calc R U . . .
C63 C 1.1280(2) 0.2019(3) 0.1184(2) 0.0301(7) Uani 1 1 d . . . . .
H63A H 1.121792 0.146744 0.081646 0.045 Uiso 1 1 calc R U . . .
H63B H 1.124698 0.176908 0.171269 0.045 Uiso 1 1 calc R U . . .
H63C H 1.193567 0.235230 0.115263 0.045 Uiso 1 1 calc R U . . .
C64 C 0.8915(2) 0.1316(2) 0.15886(14) 0.0157(5) Uani 1 1 d . . . . .
H64 H 0.816969 0.115472 0.152904 0.019 Uiso 1 1 calc R U . . .
C65 C 0.9125(2) 0.1785(2) 0.23947(16) 0.0233(6) Uani 1 1 d . . . . .
H65A H 0.986284 0.186772 0.252032 0.035 Uiso 1 1 calc R U . . .
H65B H 0.885579 0.135734 0.278292 0.035 Uiso 1 1 calc R U . . .
H65C H 0.878947 0.243002 0.239635 0.035 Uiso 1 1 calc R U . . .
C66 C 0.9472(2) 0.0320(2) 0.15802(17) 0.0242(6) Uani 1 1 d . . . . .
H66A H 0.928065 -0.001298 0.108435 0.036 Uiso 1 1 calc R U . . .
H66B H 0.927724 -0.009114 0.200710 0.036 Uiso 1 1 calc R U . . .
H66C H 1.021143 0.043072 0.164371 0.036 Uiso 1 1 calc R U . . .

loop_
_atom_site_aniso_label
_atom_site_aniso_U_11
_atom_site_aniso_U_22
_atom_site_aniso_U_33
_atom_site_aniso_U_23
_atom_site_aniso_U_13
_atom_site_aniso_U_12
B1 0.0161(14) 0.0148(16) 0.0142(14) -0.0002(11) 0.0040(11) 0.0012(11)
B2 0.0113(13) 0.0105(14) 0.0151(13) -0.0008(11) 0.0042(10) 0.0006(11)
N3 0.0102(10) 0.0114(11) 0.0132(11) -0.0007(8) 0.0009(8) 0.0016(8)
N4 0.0159(11) 0.0136(11) 0.0125(11) 0.0008(9) 0.0021(8) 0.0016(9)
Rh5 0.01320(10) 0.01224(9) 0.01320(10) 0.00198(8) 0.00303(7) 0.00120(8)
Rh6 0.00915(9) 0.00981(9) 0.01155(9) 0.00046(7) 0.00185(6) 0.00078(7)
P9 0.0162(3) 0.0176(3) 0.0109(3) 0.0003(3) 0.0013(3) 0.0047(3)
Cl8 0.0222(4) 0.0242(4) 0.0499(5) 0.0124(3) 0.0151(3) -0.0006(3)
Cl7 0.0158(3) 0.0178(3) 0.0274(3) 0.0063(3) 0.0095(3) 0.0006(3)
P10 0.0117(3) 0.0140(3) 0.0117(3) -0.0001(2) 0.0010(2) 0.0037(2)
C11 0.0139(13) 0.0174(14) 0.0138(12) 0.0007(10) 0.0022(10) 0.0029(10)
C12 0.0120(12) 0.0163(14) 0.0139(12) 0.0036(10) 0.0018(9) 0.0045(10)
C13 0.0201(14) 0.0224(14) 0.0132(12) -0.0016(10) 0.0002(10) 0.0039(11)
C14 0.0293(16) 0.0368(17) 0.0139(13) -0.0006(12) 0.0046(12) 0.0112(14)
C15 0.0182(14) 0.0203(14) 0.0210(14) 0.0064(11) 0.0009(11) -0.0020(11)
C16 0.0325(17) 0.0206(15) 0.0369(17) -0.0001(14) -0.0036(13) -0.0027(14)
C17 0.0219(14) 0.0120(13) 0.0234(15) -0.0015(11) -0.0010(11) 0.0030(11)
C18 0.0281(16) 0.0146(14) 0.0294(16) 0.0052(11) 0.0038(12) 0.0032(11)
C19 0.0283(16) 0.0169(14) 0.0301(16) 0.0011(11) 0.0038(13) 0.0082(12)
C20 0.0321(17) 0.0183(15) 0.0351(17) -0.0038(12) -0.0071(14) -0.0010(12)
C21 0.0205(14) 0.0143(13) 0.0133(13) -0.0020(10) -0.0006(10) 0.0044(10)
C22 0.0283(15) 0.0169(13) 0.0168(13) 0.0017(11) 0.0034(11) 0.0080(12)
C23 0.0398(18) 0.0221(14) 0.0120(13) -0.0003(11) 0.0000(12) 0.0094(13)
C24 0.0353(17) 0.0188(14) 0.0179(14) -0.0025(11) -0.0101(12) 0.0053(12)
C25 0.0229(15) 0.0198(16) 0.0275(15) -0.0046(11) -0.0057(12) 0.0019(11)
C26 0.0239(14) 0.0147(14) 0.0172(13) -0.0034(10) -0.0007(11) 0.0027(10)
C27 0.0302(17) 0.0407(19) 0.0188(14) 0.0067(13) 0.0071(12) 0.0094(14)
C28 0.048(2) 0.041(2) 0.0259(17) -0.0022(14) -0.0176(15) 0.0032(17)
C29 0.0192(14) 0.0370(19) 0.0221(14) -0.0069(13) 0.0031(11) -0.0043(14)
C30 0.0231(14) 0.0164(15) 0.0202(13) 0.0041(10) 0.0037(11) 0.0049(11)
C31 0.0329(16) 0.0270(15) 0.0210(14) 0.0066(14) 0.0078(11) 0.0112(15)
C32 0.0410(19) 0.0198(15) 0.0337(17) 0.0022(13) 0.0084(15) 0.0095(14)
C33 0.0173(14) 0.0322(17) 0.0269(15) -0.0015(13) -0.0002(12) 0.0028(12)
C34 0.0291(17) 0.042(2) 0.0292(17) -0.0059(15) -0.0081(14) -0.0033(15)
C35 0.0223(16) 0.055(2) 0.0316(18) 0.0028(16) -0.0033(13) 0.0118(15)
C36 0.0306(16) 0.0281(15) 0.0115(13) -0.0029(11) 0.0009(11) 0.0132(13)
C37 0.0397(19) 0.047(2) 0.0164(14) 0.0049(14) 0.0099(13) 0.0144(16)
C38 0.048(2) 0.0419(19) 0.0213(15) -0.0119(16) -0.0054(13) 0.0047(18)
C39 0.0161(12) 0.0074(11) 0.0165(12) -0.0008(11) -0.0031(9) 0.0002(11)
C40 0.0224(13) 0.0100(11) 0.0176(12) 0.0013(11) -0.0008(10) -0.0007(12)
C41 0.0333(15) 0.0139(12) 0.0172(12) 0.0005(12) -0.0068(11) -0.0011(13)
C42 0.0263(15) 0.0121(14) 0.0324(16) 0.0000(12) -0.0142(12) 0.0004(11)
C43 0.0159(13) 0.0110(14) 0.0373(16) -0.0028(11) -0.0049(11) 0.0007(10)
C44 0.0163(13) 0.0080(12) 0.0253(14) -0.0021(10) 0.0000(10) -0.0010(10)
C45 0.0275(15) 0.0240(15) 0.0146(12) -0.0016(11) 0.0026(10) 0.0011(12)
C46 0.0337(18) 0.038(2) 0.0412(19) 0.0001(15) -0.0210(15) 0.0025(15)
C47 0.0164(13) 0.0208(16) 0.0306(15) -0.0037(12) 0.0060(11) -0.0006(11)
C48 0.0131(12) 0.0083(12) 0.0218(13) -0.0014(10) 0.0013(10) 0.0003(10)
C49 0.0152(13) 0.0133(13) 0.0241(14) 0.0058(11) 0.0037(11) 0.0002(10)
C50 0.0164(13) 0.0138(14) 0.0270(15) -0.0005(10) 0.0055(11) 0.0038(10)
C51 0.0193(13) 0.0128(12) 0.0332(15) -0.0014(12) -0.0007(11) -0.0016(12)
C52 0.0115(12) 0.0124(12) 0.0141(12) -0.0013(10) 0.0030(9) 0.0019(10)
C53 0.0120(12) 0.0148(12) 0.0140(12) -0.0005(10) 0.0033(10) 0.0026(10)
C54 0.0140(13) 0.0168(13) 0.0161(13) 0.0029(10) 0.0043(10) 0.0019(10)
C55 0.0211(14) 0.0164(14) 0.0241(14) 0.0035(11) 0.0030(11) -0.0005(11)
C56 0.0223(14) 0.0208(14) 0.0152(13) -0.0047(11) -0.0020(11) 0.0032(12)
C57 0.041(2) 0.054(2) 0.0174(15) -0.0099(15) -0.0007(14) 0.0221(17)
C58 0.0203(13) 0.0178(14) 0.0130(12) -0.0024(10) 0.0030(10) 0.0066(11)
C59 0.0295(16) 0.0215(14) 0.0186(14) -0.0060(11) 0.0019(12) -0.0004(12)
C60 0.0260(15) 0.0269(15) 0.0168(14) -0.0003(12) 0.0067(11) 0.0050(13)
C61 0.0110(13) 0.0257(15) 0.0235(14) -0.0015(12) 0.0002(11) 0.0005(11)
C62 0.0189(14) 0.0296(17) 0.0314(16) -0.0054(14) -0.0046(12) -0.0015(13)
C63 0.0144(14) 0.0374(18) 0.0378(18) -0.0004(14) -0.0010(13) 0.0046(13)
C64 0.0167(12) 0.0175(13) 0.0132(12) 0.0008(11) 0.0031(9) 0.0068(11)
C65 0.0251(15) 0.0300(16) 0.0148(13) 0.0016(11) 0.0021(11) 0.0068(13)
C66 0.0273(15) 0.0233(15) 0.0230(15) 0.0081(12) 0.0072(12) 0.0114(12)

_geom_special_details            
;
 All esds (except the esd in the dihedral angle between two l.s. planes)
 are estimated using the full covariance matrix.  The cell esds are taken
 into account individually in the estimation of esds in distances, angles
 and torsion angles; correlations between esds in cell parameters are only
 used when they are defined by crystal symmetry.  An approximate (isotropic)
 treatment of cell esds is used for estimating esds involving l.s. planes.
;

loop_
_geom_bond_atom_site_label_1
_geom_bond_atom_site_label_2
_geom_bond_distance
_geom_bond_site_symmetry_2
_geom_bond_publ_flag
B1 N4 1.522(4) . ?
B1 C11 1.539(4) . ?
B1 C21 1.574(4) . ?
B1 C12 2.077(4) . ?
B1 Rh5 2.294(3) . ?
B2 N3 1.514(4) . ?
B2 C52 1.543(4) . ?
B2 C39 1.572(4) . ?
B2 C53 2.080(4) . ?
B2 Rh6 2.275(3) . ?
N3 C53 1.459(3) . ?
N3 C48 1.488(3) . ?
N3 Rh6 2.100(2) . ?
N4 C12 1.462(3) . ?
N4 C17 1.492(3) . ?
N4 Rh5 2.114(2) . ?
Rh5 C12 2.028(3) . ?
Rh5 C11 2.184(3) . ?
Rh5 P9 2.3136(8) . ?
Rh5 Cl8 2.3676(9) . ?
Rh6 C53 2.040(3) . ?
Rh6 C52 2.183(3) . ?
Rh6 P10 2.3087(8) . ?
Rh6 Cl7 2.3695(8) . ?
P9 C33 1.847(3) . ?
P9 C36 1.854(3) . ?
P9 C30 1.857(3) . ?
P10 C58 1.857(3) . ?
P10 C64 1.858(3) . ?
P10 C61 1.860(3) . ?
C11 C12 1.430(4) . ?
C11 C15 1.495(4) . ?
C12 C13 1.495(4) . ?
C13 C14 1.535(4) . ?
C13 H13A 0.9900 . ?
C13 H13B 0.9900 . ?
C14 H14A 0.9800 . ?
C14 H14B 0.9800 . ?
C14 H14C 0.9800 . ?
C15 C16 1.498(4) . ?
C15 H15A 0.9900 . ?
C15 H15B 0.9900 . ?
C16 H16A 0.9800 . ?
C16 H16B 0.9800 . ?
C16 H16C 0.9800 . ?
C17 C18 1.520(4) . ?
C17 C20 1.530(4) . ?
C17 C19 1.534(4) . ?
C18 H18A 0.9800 . ?
C18 H18B 0.9800 . ?
C18 H18C 0.9800 . ?
C19 H19A 0.9800 . ?
C19 H19B 0.9800 . ?
C19 H19C 0.9800 . ?
C20 H20A 0.9800 . ?
C20 H20B 0.9800 . ?
C20 H20C 0.9800 . ?
C21 C26 1.410(4) . ?
C21 C22 1.411(4) . ?
C22 C23 1.392(4) . ?
C22 C27 1.517(4) . ?
C23 C24 1.387(5) . ?
C23 H23 0.9500 . ?
C24 C25 1.388(4) . ?
C24 C28 1.517(4) . ?
C25 C26 1.398(4) . ?
C25 H25 0.9500 . ?
C26 C29 1.520(4) . ?
C27 H27A 0.9800 . ?
C27 H27B 0.9800 . ?
C27 H27C 0.9800 . ?
C28 H28A 0.9800 . ?
C28 H28B 0.9800 . ?
C28 H28C 0.9800 . ?
C29 H29A 0.9800 . ?
C29 H29B 0.9800 . ?
C29 H29C 0.9800 . ?
C30 C32 1.540(4) . ?
C30 C31 1.540(4) . ?
C30 H30 1.0000 . ?
C31 H31A 0.9800 . ?
C31 H31B 0.9800 . ?
C31 H31C 0.9800 . ?
C32 H32A 0.9800 . ?
C32 H32B 0.9800 . ?
C32 H32C 0.9800 . ?
C33 C35 1.529(4) . ?
C33 C34 1.538(4) . ?
C33 H33 1.0000 . ?
C34 H34A 0.9800 . ?
C34 H34B 0.9800 . ?
C34 H34C 0.9800 . ?
C35 H35A 0.9800 . ?
C35 H35B 0.9800 . ?
C35 H35C 0.9800 . ?
C36 C37 1.524(5) . ?
C36 C38 1.527(4) . ?
C36 H36 1.0000 . ?
C37 H37A 0.9800 . ?
C37 H37B 0.9800 . ?
C37 H37C 0.9800 . ?
C38 H38A 0.9800 . ?
C38 H38B 0.9800 . ?
C38 H38C 0.9800 . ?
C39 C44 1.410(4) . ?
C39 C40 1.412(4) . ?
C40 C41 1.400(4) . ?
C40 C45 1.503(4) . ?
C41 C42 1.377(4) . ?
C41 H41 0.9500 . ?
C42 C43 1.383(4) . ?
C42 C46 1.522(4) . ?
C43 C44 1.395(4) . ?
C43 H43 0.9500 . ?
C44 C47 1.517(4) . ?
C45 H45A 0.9800 . ?
C45 H45B 0.9800 . ?
C45 H45C 0.9800 . ?
C46 H46A 0.9800 . ?
C46 H46B 0.9800 . ?
C46 H46C 0.9800 . ?
C47 H47A 0.9800 . ?
C47 H47B 0.9800 . ?
C47 H47C 0.9800 . ?
C48 C51 1.523(4) . ?
C48 C50 1.524(4) . ?
C48 C49 1.532(4) . ?
C49 H49A 0.9800 . ?
C49 H49B 0.9800 . ?
C49 H49C 0.9800 . ?
C50 H50A 0.9800 . ?
C50 H50B 0.9800 . ?
C50 H50C 0.9800 . ?
C51 H51A 0.9800 . ?
C51 H51B 0.9800 . ?
C51 H51C 0.9800 . ?
C52 C53 1.436(4) . ?
C52 C54 1.498(4) . ?
C53 C56 1.492(4) . ?
C54 C55 1.525(4) . ?
C54 H54A 0.9900 . ?
C54 H54B 0.9900 . ?
C55 H55A 0.9800 . ?
C55 H55B 0.9800 . ?
C55 H55C 0.9800 . ?
C56 C57 1.524(4) . ?
C56 H56A 0.9900 . ?
C56 H56B 0.9900 . ?
C57 H57A 0.9800 . ?
C57 H57B 0.9800 . ?
C57 H57C 0.9800 . ?
C58 C60 1.525(4) . ?
C58 C59 1.534(4) . ?
C58 H58 1.0000 . ?
C59 H59A 0.9800 . ?
C59 H59B 0.9800 . ?
C59 H59C 0.9800 . ?
C60 H60A 0.9800 . ?
C60 H60B 0.9800 . ?
C60 H60C 0.9800 . ?
C61 C63 1.530(4) . ?
C61 C62 1.534(4) . ?
C61 H61 1.0000 . ?
C62 H62A 0.9800 . ?
C62 H62B 0.9800 . ?
C62 H62C 0.9800 . ?
C63 H63A 0.9800 . ?
C63 H63B 0.9800 . ?
C63 H63C 0.9800 . ?
C64 C65 1.533(4) . ?
C64 C66 1.537(4) . ?
C64 H64 1.0000 . ?
C65 H65A 0.9800 . ?
C65 H65B 0.9800 . ?
C65 H65C 0.9800 . ?
C66 H66A 0.9800 . ?
C66 H66B 0.9800 . ?
C66 H66C 0.9800 . ?

loop_
_geom_angle_atom_site_label_1
_geom_angle_atom_site_label_2
_geom_angle_atom_site_label_3
_geom_angle
_geom_angle_site_symmetry_1
_geom_angle_site_symmetry_3
_geom_angle_publ_flag
N4 B1 C11 88.2(2) . . ?
N4 B1 C21 132.6(2) . . ?
C11 B1 C21 137.5(3) . . ?
N4 B1 C12 44.70(13) . . ?
C11 B1 C12 43.52(14) . . ?
C21 B1 C12 168.8(2) . . ?
N4 B1 Rh5 63.56(13) . . ?
C11 B1 Rh5 66.08(15) . . ?
C21 B1 Rh5 135.9(2) . . ?
C12 B1 Rh5 55.03(10) . . ?
N3 B2 C52 88.1(2) . . ?
N3 B2 C39 128.3(2) . . ?
C52 B2 C39 141.3(2) . . ?
N3 B2 C53 44.52(13) . . ?
C52 B2 C53 43.64(14) . . ?
C39 B2 C53 166.0(2) . . ?
N3 B2 Rh6 63.67(13) . . ?
C52 B2 Rh6 66.60(14) . . ?
C39 B2 Rh6 136.25(18) . . ?
C53 B2 Rh6 55.65(10) . . ?
C53 N3 C48 132.4(2) . . ?
C53 N3 B2 88.79(19) . . ?
C48 N3 B2 134.9(2) . . ?
C53 N3 Rh6 67.18(13) . . ?
C48 N3 Rh6 130.79(17) . . ?
B2 N3 Rh6 76.09(14) . . ?
C12 N4 C17 132.8(2) . . ?
C12 N4 B1 88.2(2) . . ?
C17 N4 B1 135.2(2) . . ?
C12 N4 Rh5 66.22(13) . . ?
C17 N4 Rh5 130.78(18) . . ?
B1 N4 Rh5 76.30(15) . . ?
C12 Rh5 N4 41.25(9) . . ?
C12 Rh5 C11 39.49(10) . . ?
N4 Rh5 C11 59.39(10) . . ?
C12 Rh5 B1 57.03(10) . . ?
N4 Rh5 B1 40.14(9) . . ?
C11 Rh5 B1 40.10(10) . . ?
C12 Rh5 P9 123.30(7) . . ?
N4 Rh5 P9 163.67(6) . . ?
C11 Rh5 P9 105.64(7) . . ?
B1 Rh5 P9 132.79(8) . . ?
C12 Rh5 Cl8 131.54(8) . . ?
N4 Rh5 Cl8 104.29(7) . . ?
C11 Rh5 Cl8 163.03(7) . . ?
B1 Rh5 Cl8 124.70(8) . . ?
P9 Rh5 Cl8 91.09(3) . . ?
C53 Rh6 N3 41.23(9) . . ?
C53 Rh6 C52 39.57(10) . . ?
N3 Rh6 C52 59.46(9) . . ?
C53 Rh6 B2 57.33(10) . . ?
N3 Rh6 B2 40.25(9) . . ?
C52 Rh6 B2 40.42(10) . . ?
C53 Rh6 P10 122.58(8) . . ?
N3 Rh6 P10 163.57(6) . . ?
C52 Rh6 P10 106.86(7) . . ?
B2 Rh6 P10 135.41(8) . . ?
C53 Rh6 Cl7 133.23(8) . . ?
N3 Rh6 Cl7 104.15(6) . . ?
C52 Rh6 Cl7 161.87(7) . . ?
B2 Rh6 Cl7 122.31(8) . . ?
P10 Rh6 Cl7 90.51(3) . . ?
C33 P9 C36 102.50(14) . . ?
C33 P9 C30 108.97(14) . . ?
C36 P9 C30 102.57(14) . . ?
C33 P9 Rh5 110.42(11) . . ?
C36 P9 Rh5 114.27(10) . . ?
C30 P9 Rh5 116.91(9) . . ?
C58 P10 C64 102.33(13) . . ?
C58 P10 C61 104.03(13) . . ?
C64 P10 C61 108.78(13) . . ?
C58 P10 Rh6 116.00(9) . . ?
C64 P10 Rh6 117.10(9) . . ?
C61 P10 Rh6 107.70(10) . . ?
C12 C11 C15 129.7(2) . . ?
C12 C11 B1 88.7(2) . . ?
C15 C11 B1 137.8(2) . . ?
C12 C11 Rh5 64.39(14) . . ?
C15 C11 Rh5 133.61(19) . . ?
B1 C11 Rh5 73.81(15) . . ?
C11 C12 N4 94.9(2) . . ?
C11 C12 C13 132.1(2) . . ?
N4 C12 C13 130.2(2) . . ?
C11 C12 Rh5 76.13(15) . . ?
N4 C12 Rh5 72.53(14) . . ?
C13 C12 Rh5 126.80(19) . . ?
C11 C12 B1 47.80(15) . . ?
N4 C12 B1 47.11(14) . . ?
C13 C12 B1 165.1(2) . . ?
Rh5 C12 B1 67.94(11) . . ?
C12 C13 C14 112.0(2) . . ?
C12 C13 H13A 109.2 . . ?
C14 C13 H13A 109.2 . . ?
C12 C13 H13B 109.2 . . ?
C14 C13 H13B 109.2 . . ?
H13A C13 H13B 107.9 . . ?
C13 C14 H14A 109.5 . . ?
C13 C14 H14B 109.5 . . ?
H14A C14 H14B 109.5 . . ?
C13 C14 H14C 109.5 . . ?
H14A C14 H14C 109.5 . . ?
H14B C14 H14C 109.5 . . ?
C11 C15 C16 112.9(2) . . ?
C11 C15 H15A 109.0 . . ?
C16 C15 H15A 109.0 . . ?
C11 C15 H15B 109.0 . . ?
C16 C15 H15B 109.0 . . ?
H15A C15 H15B 107.8 . . ?
C15 C16 H16A 109.5 . . ?
C15 C16 H16B 109.5 . . ?
H16A C16 H16B 109.5 . . ?
C15 C16 H16C 109.5 . . ?
H16A C16 H16C 109.5 . . ?
H16B C16 H16C 109.5 . . ?
N4 C17 C18 106.8(2) . . ?
N4 C17 C20 111.2(2) . . ?
C18 C17 C20 109.5(2) . . ?
N4 C17 C19 108.2(2) . . ?
C18 C17 C19 110.3(2) . . ?
C20 C17 C19 110.7(2) . . ?
C17 C18 H18A 109.5 . . ?
C17 C18 H18B 109.5 . . ?
H18A C18 H18B 109.5 . . ?
C17 C18 H18C 109.5 . . ?
H18A C18 H18C 109.5 . . ?
H18B C18 H18C 109.5 . . ?
C17 C19 H19A 109.5 . . ?
C17 C19 H19B 109.5 . . ?
H19A C19 H19B 109.5 . . ?
C17 C19 H19C 109.5 . . ?
H19A C19 H19C 109.5 . . ?
H19B C19 H19C 109.5 . . ?
C17 C20 H20A 109.5 . . ?
C17 C20 H20B 109.5 . . ?
H20A C20 H20B 109.5 . . ?
C17 C20 H20C 109.5 . . ?
H20A C20 H20C 109.5 . . ?
H20B C20 H20C 109.5 . . ?
C26 C21 C22 117.7(3) . . ?
C26 C21 B1 117.6(2) . . ?
C22 C21 B1 124.7(3) . . ?
C23 C22 C21 120.1(3) . . ?
C23 C22 C27 118.0(3) . . ?
C21 C22 C27 121.8(3) . . ?
C24 C23 C22 122.3(3) . . ?
C24 C23 H23 118.8 . . ?
C22 C23 H23 118.8 . . ?
C23 C24 C25 117.7(3) . . ?
C23 C24 C28 121.4(3) . . ?
C25 C24 C28 120.9(3) . . ?
C24 C25 C26 121.5(3) . . ?
C24 C25 H25 119.2 . . ?
C26 C25 H25 119.2 . . ?
C25 C26 C21 120.6(3) . . ?
C25 C26 C29 118.3(3) . . ?
C21 C26 C29 121.1(3) . . ?
C22 C27 H27A 109.5 . . ?
C22 C27 H27B 109.5 . . ?
H27A C27 H27B 109.5 . . ?
C22 C27 H27C 109.5 . . ?
H27A C27 H27C 109.5 . . ?
H27B C27 H27C 109.5 . . ?
C24 C28 H28A 109.5 . . ?
C24 C28 H28B 109.5 . . ?
H28A C28 H28B 109.5 . . ?
C24 C28 H28C 109.5 . . ?
H28A C28 H28C 109.5 . . ?
H28B C28 H28C 109.5 . . ?
C26 C29 H29A 109.5 . . ?
C26 C29 H29B 109.5 . . ?
H29A C29 H29B 109.5 . . ?
C26 C29 H29C 109.5 . . ?
H29A C29 H29C 109.5 . . ?
H29B C29 H29C 109.5 . . ?
C32 C30 C31 109.9(2) . . ?
C32 C30 P9 117.8(2) . . ?
C31 C30 P9 111.2(2) . . ?
C32 C30 H30 105.7 . . ?
C31 C30 H30 105.7 . . ?
P9 C30 H30 105.7 . . ?
C30 C31 H31A 109.5 . . ?
C30 C31 H31B 109.5 . . ?
H31A C31 H31B 109.5 . . ?
C30 C31 H31C 109.5 . . ?
H31A C31 H31C 109.5 . . ?
H31B C31 H31C 109.5 . . ?
C30 C32 H32A 109.5 . . ?
C30 C32 H32B 109.5 . . ?
H32A C32 H32B 109.5 . . ?
C30 C32 H32C 109.5 . . ?
H32A C32 H32C 109.5 . . ?
H32B C32 H32C 109.5 . . ?
C35 C33 C34 112.2(3) . . ?
C35 C33 P9 116.0(2) . . ?
C34 C33 P9 113.5(2) . . ?
C35 C33 H33 104.6 . . ?
C34 C33 H33 104.6 . . ?
P9 C33 H33 104.6 . . ?
C33 C34 H34A 109.5 . . ?
C33 C34 H34B 109.5 . . ?
H34A C34 H34B 109.5 . . ?
C33 C34 H34C 109.5 . . ?
H34A C34 H34C 109.5 . . ?
H34B C34 H34C 109.5 . . ?
C33 C35 H35A 109.5 . . ?
C33 C35 H35B 109.5 . . ?
H35A C35 H35B 109.5 . . ?
C33 C35 H35C 109.5 . . ?
H35A C35 H35C 109.5 . . ?
H35B C35 H35C 109.5 . . ?
C37 C36 C38 110.6(3) . . ?
C37 C36 P9 113.7(2) . . ?
C38 C36 P9 110.7(2) . . ?
C37 C36 H36 107.2 . . ?
C38 C36 H36 107.2 . . ?
P9 C36 H36 107.2 . . ?
C36 C37 H37A 109.5 . . ?
C36 C37 H37B 109.5 . . ?
H37A C37 H37B 109.5 . . ?
C36 C37 H37C 109.5 . . ?
H37A C37 H37C 109.5 . . ?
H37B C37 H37C 109.5 . . ?
C36 C38 H38A 109.5 . . ?
C36 C38 H38B 109.5 . . ?
H38A C38 H38B 109.5 . . ?
C36 C38 H38C 109.5 . . ?
H38A C38 H38C 109.5 . . ?
H38B C38 H38C 109.5 . . ?
C44 C39 C40 118.2(2) . . ?
C44 C39 B2 117.2(2) . . ?
C40 C39 B2 124.5(2) . . ?
C41 C40 C39 119.6(2) . . ?
C41 C40 C45 118.9(2) . . ?
C39 C40 C45 121.6(2) . . ?
C42 C41 C40 121.9(3) . . ?
C42 C41 H41 119.1 . . ?
C40 C41 H41 119.1 . . ?
C41 C42 C43 118.6(2) . . ?
C41 C42 C46 120.9(3) . . ?
C43 C42 C46 120.5(3) . . ?
C42 C43 C44 121.4(3) . . ?
C42 C43 H43 119.3 . . ?
C44 C43 H43 119.3 . . ?
C43 C44 C39 120.2(3) . . ?
C43 C44 C47 119.3(3) . . ?
C39 C44 C47 120.5(2) . . ?
C40 C45 H45A 109.5 . . ?
C40 C45 H45B 109.5 . . ?
H45A C45 H45B 109.5 . . ?
C40 C45 H45C 109.5 . . ?
H45A C45 H45C 109.5 . . ?
H45B C45 H45C 109.5 . . ?
C42 C46 H46A 109.5 . . ?
C42 C46 H46B 109.5 . . ?
H46A C46 H46B 109.5 . . ?
C42 C46 H46C 109.5 . . ?
H46A C46 H46C 109.5 . . ?
H46B C46 H46C 109.5 . . ?
C44 C47 H47A 109.5 . . ?
C44 C47 H47B 109.5 . . ?
H47A C47 H47B 109.5 . . ?
C44 C47 H47C 109.5 . . ?
H47A C47 H47C 109.5 . . ?
H47B C47 H47C 109.5 . . ?
N3 C48 C51 110.8(2) . . ?
N3 C48 C50 108.1(2) . . ?
C51 C48 C50 111.8(2) . . ?
N3 C48 C49 107.3(2) . . ?
C51 C48 C49 109.6(2) . . ?
C50 C48 C49 109.1(2) . . ?
C48 C49 H49A 109.5 . . ?
C48 C49 H49B 109.5 . . ?
H49A C49 H49B 109.5 . . ?
C48 C49 H49C 109.5 . . ?
H49A C49 H49C 109.5 . . ?
H49B C49 H49C 109.5 . . ?
C48 C50 H50A 109.5 . . ?
C48 C50 H50B 109.5 . . ?
H50A C50 H50B 109.5 . . ?
C48 C50 H50C 109.5 . . ?
H50A C50 H50C 109.5 . . ?
H50B C50 H50C 109.5 . . ?
C48 C51 H51A 109.5 . . ?
C48 C51 H51B 109.5 . . ?
H51A C51 H51B 109.5 . . ?
C48 C51 H51C 109.5 . . ?
H51A C51 H51C 109.5 . . ?
H51B C51 H51C 109.5 . . ?
C53 C52 C54 130.4(2) . . ?
C53 C52 B2 88.5(2) . . ?
C54 C52 B2 138.0(2) . . ?
C53 C52 Rh6 64.83(14) . . ?
C54 C52 Rh6 132.51(18) . . ?
B2 C52 Rh6 72.98(14) . . ?
C52 C53 N3 94.5(2) . . ?
C52 C53 C56 132.9(2) . . ?
N3 C53 C56 130.8(2) . . ?
C52 C53 Rh6 75.60(15) . . ?
N3 C53 Rh6 71.60(13) . . ?
C56 C53 Rh6 125.16(19) . . ?
C52 C53 B2 47.84(14) . . ?
N3 C53 B2 46.69(14) . . ?
C56 C53 B2 167.6(2) . . ?
Rh6 C53 B2 67.01(11) . . ?
C52 C54 C55 111.6(2) . . ?
C52 C54 H54A 109.3 . . ?
C55 C54 H54A 109.3 . . ?
C52 C54 H54B 109.3 . . ?
C55 C54 H54B 109.3 . . ?
H54A C54 H54B 108.0 . . ?
C54 C55 H55A 109.5 . . ?
C54 C55 H55B 109.5 . . ?
H55A C55 H55B 109.5 . . ?
C54 C55 H55C 109.5 . . ?
H55A C55 H55C 109.5 . . ?
H55B C55 H55C 109.5 . . ?
C53 C56 C57 114.8(2) . . ?
C53 C56 H56A 108.6 . . ?
C57 C56 H56A 108.6 . . ?
C53 C56 H56B 108.6 . . ?
C57 C56 H56B 108.6 . . ?
H56A C56 H56B 107.5 . . ?
C56 C57 H57A 109.5 . . ?
C56 C57 H57B 109.5 . . ?
H57A C57 H57B 109.5 . . ?
C56 C57 H57C 109.5 . . ?
H57A C57 H57C 109.5 . . ?
H57B C57 H57C 109.5 . . ?
C60 C58 C59 109.6(2) . . ?
C60 C58 P10 114.5(2) . . ?
C59 C58 P10 109.97(18) . . ?
C60 C58 H58 107.5 . . ?
C59 C58 H58 107.5 . . ?
P10 C58 H58 107.5 . . ?
C58 C59 H59A 109.5 . . ?
C58 C59 H59B 109.5 . . ?
H59A C59 H59B 109.5 . . ?
C58 C59 H59C 109.5 . . ?
H59A C59 H59C 109.5 . . ?
H59B C59 H59C 109.5 . . ?
C58 C60 H60A 109.5 . . ?
C58 C60 H60B 109.5 . . ?
H60A C60 H60B 109.5 . . ?
C58 C60 H60C 109.5 . . ?
H60A C60 H60C 109.5 . . ?
H60B C60 H60C 109.5 . . ?
C63 C61 C62 111.2(2) . . ?
C63 C61 P10 116.2(2) . . ?
C62 C61 P10 112.9(2) . . ?
C63 C61 H61 105.1 . . ?
C62 C61 H61 105.1 . . ?
P10 C61 H61 105.1 . . ?
C61 C62 H62A 109.5 . . ?
C61 C62 H62B 109.5 . . ?
H62A C62 H62B 109.5 . . ?
C61 C62 H62C 109.5 . . ?
H62A C62 H62C 109.5 . . ?
H62B C62 H62C 109.5 . . ?
C61 C63 H63A 109.5 . . ?
C61 C63 H63B 109.5 . . ?
H63A C63 H63B 109.5 . . ?
C61 C63 H63C 109.5 . . ?
H63A C63 H63C 109.5 . . ?
H63B C63 H63C 109.5 . . ?
C65 C64 C66 109.3(2) . . ?
C65 C64 P10 111.8(2) . . ?
C66 C64 P10 117.76(18) . . ?
C65 C64 H64 105.7 . . ?
C66 C64 H64 105.7 . . ?
P10 C64 H64 105.7 . . ?
C64 C65 H65A 109.5 . . ?
C64 C65 H65B 109.5 . . ?
H65A C65 H65B 109.5 . . ?
C64 C65 H65C 109.5 . . ?
H65A C65 H65C 109.5 . . ?
H65B C65 H65C 109.5 . . ?
C64 C66 H66A 109.5 . . ?
C64 C66 H66B 109.5 . . ?
H66A C66 H66B 109.5 . . ?
C64 C66 H66C 109.5 . . ?
H66A C66 H66C 109.5 . . ?
H66B C66 H66C 109.5 . . ?

loop_
_geom_torsion_atom_site_label_1
_geom_torsion_atom_site_label_2
_geom_torsion_atom_site_label_3
_geom_torsion_atom_site_label_4
_geom_torsion
_geom_torsion_site_symmetry_1
_geom_torsion_site_symmetry_2
_geom_torsion_site_symmetry_3
_geom_torsion_site_symmetry_4
_geom_torsion_publ_flag
C52 B2 N3 C53 -2.05(19) . . . . ?
C39 B2 N3 C53 163.7(3) . . . . ?
Rh6 B2 N3 C53 -66.77(13) . . . . ?
C52 B2 N3 C48 -160.6(3) . . . . ?
C39 B2 N3 C48 5.2(5) . . . . ?
C53 B2 N3 C48 -158.5(3) . . . . ?
Rh6 B2 N3 C48 134.7(3) . . . . ?
C52 B2 N3 Rh6 64.72(14) . . . . ?
C39 B2 N3 Rh6 -129.5(3) . . . . ?
C53 B2 N3 Rh6 66.77(13) . . . . ?
C11 B1 N4 C12 1.87(19) . . . . ?
C21 B1 N4 C12 -164.8(3) . . . . ?
Rh5 B1 N4 C12 65.95(13) . . . . ?
C11 B1 N4 C17 160.8(3) . . . . ?
C21 B1 N4 C17 -5.8(5) . . . . ?
C12 B1 N4 C17 158.9(4) . . . . ?
Rh5 B1 N4 C17 -135.1(3) . . . . ?
C11 B1 N4 Rh5 -64.07(15) . . . . ?
C21 B1 N4 Rh5 129.3(3) . . . . ?
C12 B1 N4 Rh5 -65.95(13) . . . . ?
N4 B1 C11 C12 -1.9(2) . . . . ?
C21 B1 C11 C12 163.5(3) . . . . ?
Rh5 B1 C11 C12 -63.67(14) . . . . ?
N4 B1 C11 C15 -159.7(3) . . . . ?
C21 B1 C11 C15 5.7(6) . . . . ?
C12 B1 C11 C15 -157.8(4) . . . . ?
Rh5 B1 C11 C15 138.5(4) . . . . ?
N4 B1 C11 Rh5 61.75(14) . . . . ?
C21 B1 C11 Rh5 -132.8(3) . . . . ?
C12 B1 C11 Rh5 63.67(14) . . . . ?
C15 C11 C12 N4 162.8(3) . . . . ?
B1 C11 C12 N4 2.0(2) . . . . ?
Rh5 C11 C12 N4 -70.65(14) . . . . ?
C15 C11 C12 C13 0.9(5) . . . . ?
B1 C11 C12 C13 -159.9(3) . . . . ?
Rh5 C11 C12 C13 127.5(3) . . . . ?
C15 C11 C12 Rh5 -126.6(3) . . . . ?
B1 C11 C12 Rh5 72.65(15) . . . . ?
C15 C11 C12 B1 160.8(4) . . . . ?
Rh5 C11 C12 B1 -72.65(15) . . . . ?
C17 N4 C12 C11 -161.8(3) . . . . ?
B1 N4 C12 C11 -2.0(2) . . . . ?
Rh5 N4 C12 C11 73.79(16) . . . . ?
C17 N4 C12 C13 0.6(5) . . . . ?
B1 N4 C12 C13 160.4(3) . . . . ?
Rh5 N4 C12 C13 -123.8(3) . . . . ?
C17 N4 C12 Rh5 124.4(3) . . . . ?
B1 N4 C12 Rh5 -75.82(14) . . . . ?
C17 N4 C12 B1 -159.8(4) . . . . ?
Rh5 N4 C12 B1 75.82(14) . . . . ?
C11 C12 C13 C14 71.6(4) . . . . ?
N4 C12 C13 C14 -84.5(3) . . . . ?
Rh5 C12 C13 C14 177.4(2) . . . . ?
B1 C12 C13 C14 -11.3(10) . . . . ?
C12 C11 C15 C16 175.5(3) . . . . ?
B1 C11 C15 C16 -33.9(5) . . . . ?
Rh5 C11 C15 C16 84.6(3) . . . . ?
C12 N4 C17 C18 -159.4(3) . . . . ?
B1 N4 C17 C18 49.9(4) . . . . ?
Rh5 N4 C17 C18 -65.2(3) . . . . ?
C12 N4 C17 C20 -39.9(4) . . . . ?
B1 N4 C17 C20 169.4(3) . . . . ?
Rh5 N4 C17 C20 54.3(3) . . . . ?
C12 N4 C17 C19 81.8(3) . . . . ?
B1 N4 C17 C19 -68.8(4) . . . . ?
Rh5 N4 C17 C19 176.03(18) . . . . ?
N4 B1 C21 C26 98.9(4) . . . . ?
C11 B1 C21 C26 -61.1(4) . . . . ?
C12 B1 C21 C26 27.8(13) . . . . ?
Rh5 B1 C21 C26 -166.4(2) . . . . ?
N4 B1 C21 C22 -83.5(4) . . . . ?
C11 B1 C21 C22 116.4(4) . . . . ?
C12 B1 C21 C22 -154.7(10) . . . . ?
Rh5 B1 C21 C22 11.1(4) . . . . ?
C26 C21 C22 C23 0.8(4) . . . . ?
B1 C21 C22 C23 -176.7(3) . . . . ?
C26 C21 C22 C27 -179.5(3) . . . . ?
B1 C21 C22 C27 2.9(4) . . . . ?
C21 C22 C23 C24 0.0(5) . . . . ?
C27 C22 C23 C24 -179.7(3) . . . . ?
C22 C23 C24 C25 -0.8(4) . . . . ?
C22 C23 C24 C28 179.0(3) . . . . ?
C23 C24 C25 C26 0.8(4) . . . . ?
C28 C24 C25 C26 -179.0(3) . . . . ?
C24 C25 C26 C21 0.0(4) . . . . ?
C24 C25 C26 C29 -179.4(3) . . . . ?
C22 C21 C26 C25 -0.8(4) . . . . ?
B1 C21 C26 C25 176.9(2) . . . . ?
C22 C21 C26 C29 178.6(3) . . . . ?
B1 C21 C26 C29 -3.7(4) . . . . ?
C33 P9 C30 C32 70.7(3) . . . . ?
C36 P9 C30 C32 -37.4(3) . . . . ?
Rh5 P9 C30 C32 -163.3(2) . . . . ?
C33 P9 C30 C31 -57.5(2) . . . . ?
C36 P9 C30 C31 -165.6(2) . . . . ?
Rh5 P9 C30 C31 68.6(2) . . . . ?
C36 P9 C33 C35 54.8(3) . . . . ?
C30 P9 C33 C35 -53.3(3) . . . . ?
Rh5 P9 C33 C35 177.0(2) . . . . ?
C36 P9 C33 C34 -173.1(2) . . . . ?
C30 P9 C33 C34 78.7(3) . . . . ?
Rh5 P9 C33 C34 -51.0(3) . . . . ?
C33 P9 C36 C37 56.1(3) . . . . ?
C30 P9 C36 C37 169.1(2) . . . . ?
Rh5 P9 C36 C37 -63.3(2) . . . . ?
C33 P9 C36 C38 -178.6(2) . . . . ?
C30 P9 C36 C38 -65.6(3) . . . . ?
Rh5 P9 C36 C38 61.9(3) . . . . ?
N3 B2 C39 C44 -93.9(3) . . . . ?
C52 B2 C39 C44 63.0(5) . . . . ?
C53 B2 C39 C44 -39.8(10) . . . . ?
Rh6 B2 C39 C44 175.6(2) . . . . ?
N3 B2 C39 C40 82.3(4) . . . . ?
C52 B2 C39 C40 -120.8(4) . . . . ?
C53 B2 C39 C40 136.4(8) . . . . ?
Rh6 B2 C39 C40 -8.2(4) . . . . ?
C44 C39 C40 C41 2.7(4) . . . . ?
B2 C39 C40 C41 -173.5(3) . . . . ?
C44 C39 C40 C45 -176.9(3) . . . . ?
B2 C39 C40 C45 7.0(4) . . . . ?
C39 C40 C41 C42 -0.1(4) . . . . ?
C45 C40 C41 C42 179.4(3) . . . . ?
C40 C41 C42 C43 -2.2(4) . . . . ?
C40 C41 C42 C46 178.7(3) . . . . ?
C41 C42 C43 C44 2.0(4) . . . . ?
C46 C42 C43 C44 -178.9(3) . . . . ?
C42 C43 C44 C39 0.6(4) . . . . ?
C42 C43 C44 C47 -178.3(3) . . . . ?
C40 C39 C44 C43 -2.9(4) . . . . ?
B2 C39 C44 C43 173.5(2) . . . . ?
C40 C39 C44 C47 176.0(2) . . . . ?
B2 C39 C44 C47 -7.6(4) . . . . ?
C53 N3 C48 C51 41.2(4) . . . . ?
B2 N3 C48 C51 -168.5(3) . . . . ?
Rh6 N3 C48 C51 -54.2(3) . . . . ?
C53 N3 C48 C50 -81.6(3) . . . . ?
B2 N3 C48 C50 68.7(3) . . . . ?
Rh6 N3 C48 C50 -176.98(17) . . . . ?
C53 N3 C48 C49 160.8(2) . . . . ?
B2 N3 C48 C49 -48.9(4) . . . . ?
Rh6 N3 C48 C49 65.4(3) . . . . ?
N3 B2 C52 C53 2.08(19) . . . . ?
C39 B2 C52 C53 -160.0(3) . . . . ?
Rh6 B2 C52 C53 64.09(14) . . . . ?
N3 B2 C52 C54 162.2(3) . . . . ?
C39 B2 C52 C54 0.2(6) . . . . ?
C53 B2 C52 C54 160.1(4) . . . . ?
Rh6 B2 C52 C54 -135.8(3) . . . . ?
N3 B2 C52 Rh6 -62.01(13) . . . . ?
C39 B2 C52 Rh6 136.0(4) . . . . ?
C53 B2 C52 Rh6 -64.09(14) . . . . ?
C54 C52 C53 N3 -164.8(3) . . . . ?
B2 C52 C53 N3 -2.2(2) . . . . ?
Rh6 C52 C53 N3 69.69(14) . . . . ?
C54 C52 C53 C56 0.5(5) . . . . ?
B2 C52 C53 C56 163.2(3) . . . . ?
Rh6 C52 C53 C56 -124.9(3) . . . . ?
C54 C52 C53 Rh6 125.5(3) . . . . ?
B2 C52 C53 Rh6 -71.86(14) . . . . ?
C54 C52 C53 B2 -162.7(3) . . . . ?
Rh6 C52 C53 B2 71.86(14) . . . . ?
C48 N3 C53 C52 161.7(3) . . . . ?
B2 N3 C53 C52 2.2(2) . . . . ?
Rh6 N3 C53 C52 -73.19(15) . . . . ?
C48 N3 C53 C56 -4.2(5) . . . . ?
B2 N3 C53 C56 -163.6(3) . . . . ?
Rh6 N3 C53 C56 121.0(3) . . . . ?
C48 N3 C53 Rh6 -125.1(3) . . . . ?
B2 N3 C53 Rh6 75.40(14) . . . . ?
C48 N3 C53 B2 159.5(3) . . . . ?
Rh6 N3 C53 B2 -75.40(14) . . . . ?
C53 C52 C54 C55 -170.2(3) . . . . ?
B2 C52 C54 C55 36.3(4) . . . . ?
Rh6 C52 C54 C55 -78.9(3) . . . . ?
C52 C53 C56 C57 -84.9(4) . . . . ?
N3 C53 C56 C57 75.6(4) . . . . ?
Rh6 C53 C56 C57 171.3(2) . . . . ?
B2 C53 C56 C57 2.5(12) . . . . ?
C64 P10 C58 C60 -172.4(2) . . . . ?
C61 P10 C58 C60 -59.1(2) . . . . ?
Rh6 P10 C58 C60 58.9(2) . . . . ?
C64 P10 C58 C59 63.7(2) . . . . ?
C61 P10 C58 C59 176.96(19) . . . . ?
Rh6 P10 C58 C59 -65.0(2) . . . . ?
C58 P10 C61 C63 -61.2(2) . . . . ?
C64 P10 C61 C63 47.3(3) . . . . ?
Rh6 P10 C61 C63 175.1(2) . . . . ?
C58 P10 C61 C62 168.5(2) . . . . ?
C64 P10 C61 C62 -83.0(2) . . . . ?
Rh6 P10 C61 C62 44.9(2) . . . . ?
C58 P10 C64 C65 163.67(19) . . . . ?
C61 P10 C64 C65 54.0(2) . . . . ?
Rh6 P10 C64 C65 -68.3(2) . . . . ?
C58 P10 C64 C66 35.8(2) . . . . ?
C61 P10 C64 C66 -73.9(2) . . . . ?
Rh6 P10 C64 C66 163.80(18) . . . . ?

_refine_diff_density_max         0.453
_refine_diff_density_min         -0.242
_refine_diff_density_rms         0.046

_shelx_res_file                  
;
TITL test_a.res in P2(1)
    test_a.res
    created by SHELXL-2017/1 at 13:29:15 on 23-May-2019
REM Old TITL test in P2(1)
REM SHELXT solution in P2(1)
REM R1 0.055,  Rweak 0.035,  Alpha 0.005,  Orientation as input
REM Flack x =  0.466 ( 0.005 ) from Parsons' quotients
REM Formula found by SHELXT:  C56 N4 P Cl3 Rh2
CELL  0.71073  13.1545  13.5668  17.3001   90.000   95.737   90.000
ZERR    4.000   0.0040   0.0035   0.0047    0.000    0.013    0.000
LATT -1
SYMM -X, 1/2+Y, -Z
SFAC C H B N P CL RH
UNIT 112 204 4 4 4 4 4
TEMP -173.000
SIZE 0.234 0.283 0.375
L.S. 10
BOND $H
LIST 4
acta 52
conf
shel 999 0.8
FMAP 2
PLAN 20
twin
WGHT    0.024000    0.768000
BASF   0.46931
FVAR       0.30128
B1    3    0.371728    0.599634    0.449297    11.00000    0.01613    0.01476 =
         0.01424   -0.00020    0.00395    0.00123
B2    3    0.622437    0.363047    0.047687    11.00000    0.01129    0.01054 =
         0.01506   -0.00078    0.00422    0.00058
N3    4    0.681315    0.453500    0.077527    11.00000    0.01016    0.01138 =
         0.01325   -0.00074    0.00092    0.00160
N4    4    0.319881    0.522549    0.394847    11.00000    0.01594    0.01361 =
         0.01253    0.00078    0.00208    0.00162
RH5   7    0.200707    0.621860    0.413040    11.00000    0.01320    0.01224 =
         0.01320    0.00198    0.00303    0.00120
RH6   7    0.795635    0.349282    0.062164    11.00000    0.00915    0.00981 =
         0.01155    0.00046    0.00185    0.00078
P9    5    0.095453    0.758688    0.410492    11.00000    0.01622    0.01761 =
         0.01087    0.00026    0.00132    0.00474
CL8   6    0.069142    0.520310    0.452839    11.00000    0.02224    0.02421 =
         0.04992    0.01236    0.01515   -0.00060
CL7   6    0.900677    0.427977   -0.022779    11.00000    0.01584    0.01784 =
         0.02743    0.00633    0.00950    0.00056
P10   5    0.910589    0.220737    0.080069    11.00000    0.01171    0.01399 =
         0.01171   -0.00007    0.00095    0.00365
C11   1    0.348596    0.676248    0.384326    11.00000    0.01389    0.01743 =
         0.01382    0.00070    0.00219    0.00294
C12   1    0.304271    0.599249    0.335513    11.00000    0.01197    0.01631 =
         0.01394    0.00364    0.00181    0.00452
C13   1    0.282767    0.590758    0.249254    11.00000    0.02010    0.02238 =
         0.01318   -0.00162    0.00017    0.00391
AFIX  23
H13A  2    0.246249    0.650587    0.228869    11.00000   -1.20000
H13B  2    0.237613    0.533381    0.236701    11.00000   -1.20000
AFIX   0
C14   1    0.380988    0.578429    0.209225    11.00000    0.02934    0.03681 =
         0.01394   -0.00058    0.00463    0.01122
AFIX 137
H14A  2    0.364307    0.579666    0.152742    11.00000   -1.50000
H14B  2    0.413202    0.515342    0.224606    11.00000   -1.50000
H14C  2    0.428167    0.632408    0.224768    11.00000   -1.50000
AFIX   0
C15   1    0.386893    0.775354    0.363051    11.00000    0.01819    0.02033 =
         0.02102    0.00640    0.00091   -0.00203
AFIX  23
H15A  2    0.332055    0.810234    0.330506    11.00000   -1.20000
H15B  2    0.445169    0.766593    0.331653    11.00000   -1.20000
AFIX   0
C16   1    0.420394    0.837610    0.432463    11.00000    0.03252    0.02057 =
         0.03693   -0.00011   -0.00364   -0.00268
AFIX 137
H16A  2    0.449710    0.899351    0.415384    11.00000   -1.50000
H16B  2    0.471957    0.801949    0.466466    11.00000   -1.50000
H16C  2    0.361433    0.852262    0.460952    11.00000   -1.50000
AFIX   0
C17   1    0.320825    0.412706    0.390846    11.00000    0.02188    0.01202 =
         0.02344   -0.00145   -0.00104    0.00295
C18   1    0.301629    0.375194    0.470919    11.00000    0.02807    0.01459 =
         0.02937    0.00522    0.00383    0.00324
AFIX 137
H18A  2    0.233787    0.396448    0.482987    11.00000   -1.50000
H18B  2    0.353662    0.401918    0.509802    11.00000   -1.50000
H18C  2    0.305063    0.303037    0.471580    11.00000   -1.50000
AFIX   0
C19   1    0.426583    0.379918    0.370624    11.00000    0.02830    0.01688 =
         0.03007    0.00106    0.00379    0.00823
AFIX 137
H19A  2    0.429804    0.307758    0.370013    11.00000   -1.50000
H19B  2    0.479117    0.405528    0.409630    11.00000   -1.50000
H19C  2    0.438395    0.405520    0.319312    11.00000   -1.50000
AFIX   0
C20   1    0.237145    0.374486    0.330520    11.00000    0.03210    0.01828 =
         0.03508   -0.00381   -0.00709   -0.00102
AFIX 137
H20A  2    0.254459    0.391113    0.278289    11.00000   -1.50000
H20B  2    0.171799    0.405098    0.339281    11.00000   -1.50000
H20C  2    0.231570    0.302763    0.335344    11.00000   -1.50000
AFIX   0
C21   1    0.441670    0.591684    0.528385    11.00000    0.02048    0.01427 =
         0.01327   -0.00205   -0.00064    0.00441
C22   1    0.405335    0.581169    0.601942    11.00000    0.02831    0.01689 =
         0.01683    0.00172    0.00338    0.00804
C23   1    0.473638    0.579832    0.668799    11.00000    0.03979    0.02205 =
         0.01195   -0.00026    0.00000    0.00939
AFIX  43
H23   2    0.447631    0.572697    0.717782    11.00000   -1.20000
AFIX   0
C24   1    0.578338    0.588552    0.666412    11.00000    0.03532    0.01882 =
         0.01785   -0.00247   -0.01007    0.00534
C25   1    0.614501    0.597628    0.594055    11.00000    0.02294    0.01983 =
         0.02755   -0.00464   -0.00570    0.00192
AFIX  43
H25   2    0.685988    0.602858    0.590914    11.00000   -1.20000
AFIX   0
C26   1    0.548134    0.599247    0.525716    11.00000    0.02392    0.01472 =
         0.01717   -0.00340   -0.00071    0.00267
C27   1    0.292266    0.571628    0.611104    11.00000    0.03022    0.04072 =
         0.01878    0.00673    0.00713    0.00941
AFIX 137
H27A  2    0.252477    0.589260    0.562129    11.00000   -1.50000
H27B  2    0.274355    0.615967    0.652360    11.00000   -1.50000
H27C  2    0.276921    0.503493    0.624743    11.00000   -1.50000
AFIX   0
C28   1    0.651180    0.588571    0.740160    11.00000    0.04812    0.04084 =
         0.02590   -0.00222   -0.01762    0.00322
AFIX 137
H28A  2    0.662951    0.656507    0.758123    11.00000   -1.50000
H28B  2    0.716254    0.558805    0.729610    11.00000   -1.50000
H28C  2    0.621388    0.550414    0.780387    11.00000   -1.50000
AFIX   0
C29   1    0.593841    0.608347    0.448734    11.00000    0.01921    0.03697 =
         0.02208   -0.00695    0.00313   -0.00428
AFIX 137
H29A  2    0.560145    0.561567    0.411342    11.00000   -1.50000
H29B  2    0.667114    0.593750    0.456494    11.00000   -1.50000
H29C  2    0.583733    0.675588    0.428736    11.00000   -1.50000
AFIX   0
C30   1    0.136650    0.868957    0.358239    11.00000    0.02307    0.01636 =
         0.02019    0.00407    0.00370    0.00485
AFIX  13
H30   2    0.210939    0.877411    0.375647    11.00000   -1.20000
AFIX   0
C31   1    0.130521    0.850456    0.270058    11.00000    0.03290    0.02698 =
         0.02101    0.00656    0.00785    0.01118
AFIX 137
H31A  2    0.167384    0.902713    0.245442    11.00000   -1.50000
H31B  2    0.058808    0.850363    0.248323    11.00000   -1.50000
H31C  2    0.161472    0.786520    0.260302    11.00000   -1.50000
AFIX   0
C32   1    0.086349    0.968337    0.374343    11.00000    0.04104    0.01978 =
         0.03375    0.00224    0.00839    0.00946
AFIX 137
H32A  2    0.117724    1.020707    0.345764    11.00000   -1.50000
H32B  2    0.096221    0.982535    0.430131    11.00000   -1.50000
H32C  2    0.013084    0.965029    0.357386    11.00000   -1.50000
AFIX   0
C33   1   -0.035936    0.725694    0.371419    11.00000    0.01728    0.03216 =
         0.02694   -0.00149   -0.00015    0.00280
AFIX  13
H33   2   -0.058517    0.676393    0.409131    11.00000   -1.20000
AFIX   0
C34   1   -0.041236    0.669991    0.293663    11.00000    0.02911    0.04237 =
         0.02915   -0.00594   -0.00812   -0.00327
AFIX 137
H34A  2   -0.108780    0.639658    0.282904    11.00000   -1.50000
H34B  2    0.011372    0.618607    0.296647    11.00000   -1.50000
H34C  2   -0.029674    0.716226    0.251906    11.00000   -1.50000
AFIX   0
C35   1   -0.115184    0.808244    0.370317    11.00000    0.02234    0.05456 =
         0.03164    0.00280   -0.00325    0.01179
AFIX 137
H35A  2   -0.107128    0.852605    0.326640    11.00000   -1.50000
H35B  2   -0.105255    0.845329    0.419100    11.00000   -1.50000
H35C  2   -0.183966    0.779712    0.364505    11.00000   -1.50000
AFIX   0
C36   1    0.076690    0.808880    0.507741    11.00000    0.03061    0.02811 =
         0.01151   -0.00285    0.00093    0.01322
AFIX  13
H36   2    0.031962    0.868304    0.499399    11.00000   -1.20000
AFIX   0
C37   1    0.023272    0.737808    0.558595    11.00000    0.03966    0.04669 =
         0.01643    0.00490    0.00992    0.01440
AFIX 137
H37A  2   -0.045436    0.723378    0.533913    11.00000   -1.50000
H37B  2    0.018271    0.767823    0.609601    11.00000   -1.50000
H37C  2    0.062621    0.676505    0.564984    11.00000   -1.50000
AFIX   0
C38   1    0.178122    0.843395    0.549642    11.00000    0.04762    0.04189 =
         0.02134   -0.01187   -0.00540    0.00468
AFIX 137
H38A  2    0.225971    0.787891    0.555230    11.00000   -1.50000
H38B  2    0.166760    0.868610    0.601162    11.00000   -1.50000
H38C  2    0.206731    0.895836    0.519426    11.00000   -1.50000
AFIX   0
C39   1    0.535560    0.355510   -0.021378    11.00000    0.01613    0.00742 =
         0.01652   -0.00078   -0.00313    0.00018
C40   1    0.552706    0.347766   -0.100413    11.00000    0.02239    0.01000 =
         0.01760    0.00130   -0.00078   -0.00072
C41   1    0.469682    0.351674   -0.157658    11.00000    0.03325    0.01392 =
         0.01719    0.00046   -0.00679   -0.00115
AFIX  43
H41   2    0.481865    0.346557   -0.210717    11.00000   -1.20000
AFIX   0
C42   1    0.370872    0.362723   -0.139251    11.00000    0.02626    0.01205 =
         0.03236   -0.00004   -0.01425    0.00038
C43   1    0.353514    0.366634   -0.061754    11.00000    0.01586    0.01096 =
         0.03733   -0.00284   -0.00485    0.00072
AFIX  43
H43   2    0.285422    0.372103   -0.048406    11.00000   -1.20000
AFIX   0
C44   1    0.433897    0.362717   -0.002803    11.00000    0.01634    0.00800 =
         0.02531   -0.00207   -0.00001   -0.00102
C45   1    0.658364    0.334636   -0.124890    11.00000    0.02754    0.02401 =
         0.01461   -0.00164    0.00256    0.00114
AFIX 137
H45A  2    0.653629    0.311478   -0.178787    11.00000   -1.50000
H45B  2    0.695682    0.286074   -0.091045    11.00000   -1.50000
H45C  2    0.694652    0.397797   -0.120791    11.00000   -1.50000
AFIX   0
C46   1    0.282165    0.368903   -0.202654    11.00000    0.03368    0.03831 =
         0.04116    0.00013   -0.02102    0.00254
AFIX 137
H46A  2    0.300132    0.334116   -0.249037    11.00000   -1.50000
H46B  2    0.267746    0.438185   -0.215496    11.00000   -1.50000
H46C  2    0.221494    0.338388   -0.184259    11.00000   -1.50000
AFIX   0
C47   1    0.410498    0.364452    0.081291    11.00000    0.01643    0.02082 =
         0.03058   -0.00372    0.00602   -0.00065
AFIX 137
H47A  2    0.342015    0.391687    0.084348    11.00000   -1.50000
H47B  2    0.460977    0.405586    0.111771    11.00000   -1.50000
H47C  2    0.413387    0.297204    0.102078    11.00000   -1.50000
AFIX   0
C48   1    0.675511    0.560657    0.059327    11.00000    0.01308    0.00826 =
         0.02180   -0.00140    0.00134    0.00031
C49   1    0.670739    0.571134   -0.029120    11.00000    0.01523    0.01335 =
         0.02410    0.00577    0.00365    0.00018
AFIX 137
H49A  2    0.610839    0.535821   -0.053379    11.00000   -1.50000
H49B  2    0.732791    0.543241   -0.047348    11.00000   -1.50000
H49C  2    0.665534    0.641043   -0.043221    11.00000   -1.50000
AFIX   0
C50   1    0.577085    0.600804    0.086847    11.00000    0.01643    0.01378 =
         0.02705   -0.00049    0.00550    0.00381
AFIX 137
H50A  2    0.572065    0.671621    0.075960    11.00000   -1.50000
H50B  2    0.577505    0.589776    0.142861    11.00000   -1.50000
H50C  2    0.518397    0.566830    0.059416    11.00000   -1.50000
AFIX   0
C51   1    0.769252    0.614375    0.097179    11.00000    0.01930    0.01278 =
         0.03319   -0.00139   -0.00072   -0.00163
AFIX 137
H51A  2    0.831149    0.580158    0.084681    11.00000   -1.50000
H51B  2    0.767169    0.615410    0.153640    11.00000   -1.50000
H51C  2    0.769765    0.682127    0.077576    11.00000   -1.50000
AFIX   0
C52   1    0.663887    0.309627    0.123028    11.00000    0.01145    0.01236 =
         0.01405   -0.00130    0.00302    0.00188
C53   1    0.714276    0.399484    0.148543    11.00000    0.01204    0.01475 =
         0.01403   -0.00051    0.00326    0.00256
C54   1    0.639045    0.219963    0.168015    11.00000    0.01403    0.01678 =
         0.01606    0.00289    0.00425    0.00187
AFIX  23
H54A  2    0.585721    0.236673    0.202374    11.00000   -1.20000
H54B  2    0.700778    0.198571    0.201201    11.00000   -1.20000
AFIX   0
C55   1    0.601365    0.135546    0.114386    11.00000    0.02109    0.01640 =
         0.02409    0.00348    0.00299   -0.00048
AFIX 137
H55A  2    0.540281    0.156548    0.081425    11.00000   -1.50000
H55B  2    0.584604    0.078648    0.145627    11.00000   -1.50000
H55C  2    0.654998    0.117199    0.081647    11.00000   -1.50000
AFIX   0
C56   1    0.759412    0.434925    0.226134    11.00000    0.02230    0.02080 =
         0.01518   -0.00471   -0.00197    0.00320
AFIX  23
H56A  2    0.813872    0.483211    0.218303    11.00000   -1.20000
H56B  2    0.791832    0.378337    0.255128    11.00000   -1.20000
AFIX   0
C57   1    0.683573    0.482776    0.275677    11.00000    0.04150    0.05366 =
         0.01738   -0.00992   -0.00066    0.02210
AFIX 137
H57A  2    0.660356    0.545676    0.252297    11.00000   -1.50000
H57B  2    0.716788    0.494440    0.328139    11.00000   -1.50000
H57C  2    0.624802    0.438983    0.278456    11.00000   -1.50000
AFIX   0
C58   1    0.919270    0.138588   -0.004894    11.00000    0.02034    0.01781 =
         0.01303   -0.00241    0.00300    0.00657
AFIX  13
H58   2    0.972879    0.088028    0.010323    11.00000   -1.20000
AFIX   0
C59   1    0.817864    0.083931   -0.024187    11.00000    0.02955    0.02148 =
         0.01860   -0.00599    0.00187   -0.00038
AFIX 137
H59A  2    0.763166    0.131805   -0.037667    11.00000   -1.50000
H59B  2    0.802035    0.045468    0.021039    11.00000   -1.50000
H59C  2    0.823588    0.039593   -0.068262    11.00000   -1.50000
AFIX   0
C60   1    0.949253    0.190689   -0.077382    11.00000    0.02600    0.02689 =
         0.01683   -0.00033    0.00675    0.00499
AFIX 137
H60A  2    0.956452    0.141993   -0.118319    11.00000   -1.50000
H60B  2    1.014359    0.225088   -0.065015    11.00000   -1.50000
H60C  2    0.896213    0.238461   -0.095384    11.00000   -1.50000
AFIX   0
C61   1    1.040687    0.274804    0.098276    11.00000    0.01098    0.02566 =
         0.02350   -0.00151    0.00024    0.00051
AFIX  13
H61   2    1.054857    0.304751    0.047636    11.00000   -1.20000
AFIX   0
C62   1    1.045682    0.360949    0.155967    11.00000    0.01894    0.02961 =
         0.03139   -0.00543   -0.00463   -0.00149
AFIX 137
H62A  2    1.111439    0.394809    0.155599    11.00000   -1.50000
H62B  2    1.038725    0.335773    0.208272    11.00000   -1.50000
H62C  2    0.990074    0.407297    0.140886    11.00000   -1.50000
AFIX   0
C63   1    1.128036    0.201867    0.118424    11.00000    0.01440    0.03737 =
         0.03784   -0.00041   -0.00098    0.00463
AFIX 137
H63A  2    1.121792    0.146744    0.081646    11.00000   -1.50000
H63B  2    1.124698    0.176908    0.171269    11.00000   -1.50000
H63C  2    1.193567    0.235230    0.115263    11.00000   -1.50000
AFIX   0
C64   1    0.891520    0.131596    0.158855    11.00000    0.01667    0.01750 =
         0.01325    0.00084    0.00307    0.00681
AFIX  13
H64   2    0.816969    0.115472    0.152904    11.00000   -1.20000
AFIX   0
C65   1    0.912471    0.178505    0.239471    11.00000    0.02511    0.03002 =
         0.01475    0.00164    0.00211    0.00684
AFIX 137
H65A  2    0.986284    0.186772    0.252032    11.00000   -1.50000
H65B  2    0.885579    0.135734    0.278292    11.00000   -1.50000
H65C  2    0.878947    0.243002    0.239635    11.00000   -1.50000
AFIX   0
C66   1    0.947153    0.032046    0.158017    11.00000    0.02733    0.02331 =
         0.02299    0.00810    0.00718    0.01136
AFIX 137
H66A  2    0.928065   -0.001298    0.108435    11.00000   -1.50000
H66B  2    0.927724   -0.009114    0.200710    11.00000   -1.50000
H66C  2    1.021143    0.043072    0.164371    11.00000   -1.50000
AFIX   0
HKLF 4


REM  test_a.res in P2(1)
REM R1 =  0.0185 for   12427 Fo > 4sig(Fo)  and  0.0189 for all   12580 data
REM    624 parameters refined using      1 restraints

END

WGHT      0.0240      0.7680

REM Highest difference peak  0.453,  deepest hole -0.242,  1-sigma level  0.046
Q1    1   0.4972  0.7995  0.3733  11.00000  0.05    0.45
Q2    1   0.8011  0.4135  0.0603  11.00000  0.05    0.41
Q3    1   0.7582  0.3488  0.0180  11.00000  0.05    0.41
Q4    1   0.8261  0.3526  0.1102  11.00000  0.05    0.40
Q5    1   0.2344  0.6223  0.4576  11.00000  0.05    0.40
Q6    1   0.2076  0.6862  0.4139  11.00000  0.05    0.38
Q7    1   0.7856  0.2870  0.0668  11.00000  0.05    0.37
Q8    1   0.1997  0.5624  0.4136  11.00000  0.05    0.36
Q9    1   0.1564  0.6246  0.3701  11.00000  0.05    0.34
Q10   1   0.0263  0.7468  0.3826  11.00000  0.05    0.30
Q11   1   0.5809  0.3642  0.0068  11.00000  0.05    0.29
Q12   1   0.9068  0.1813  0.0336  11.00000  0.05    0.28
Q13   1   0.1805  0.6055  0.3617  11.00000  0.05    0.27
Q14   1   0.3819  0.6463  0.4145  11.00000  0.05    0.27
Q15   1   0.1930  0.5772  0.3686  11.00000  0.05    0.27
Q16   1   0.3188  0.4675  0.3929  11.00000  0.05    0.26
Q17   1   0.1054  0.8137  0.3784  11.00000  0.05    0.25
Q18   1   0.6434  0.4206  0.0544  11.00000  0.05    0.25
Q19   1   0.4130  0.5947  0.4906  11.00000  0.05    0.25
Q20   1   0.0901  0.7921  0.4607  11.00000  0.05    0.24
;
_shelx_res_checksum              72083
####################################################################### 
# 
# This file contains crystal structure data downloaded from the 
# Cambridge Structural Database (CSD) hosted by the Cambridge 
# Crystallographic Data Centre (CCDC).
# 
# Full information about CCDC data access policies and citation 
# guidelines are available at http://www.ccdc.cam.ac.uk/access/V1 
# 
# Audit and citation data items may have been added by the CCDC. 
# Please retain this information to preserve the provenance of 
# this file and to allow appropriate attribution of the data. 
# 
#######################################################################

data_test_a_CCDC5
_database_code_depnum_ccdc_archive 'CCDC 1997146'
loop_
_audit_author_name
_audit_author_address
'Merlin Hess'
;Julius Maximilians Universitaet Wuerzburg
Germany
;
_audit_update_record             
;
2020-04-15 deposited with the CCDC.	2020-08-07 downloaded from the CCDC.
;


_audit_creation_method           SHELXL-2018/3
_shelx_SHELXL_version_number     2018/3
_chemical_name_systematic        ?
_chemical_name_common            ?
_chemical_melting_point          ?
_chemical_formula_moiety         'C31 H46 B Cl F3 N P Rh'
_chemical_formula_sum            'C31 H46 B Cl F3 N P Rh'
_chemical_formula_weight         669.83

loop_
_atom_type_symbol
_atom_type_description
_atom_type_scat_dispersion_real
_atom_type_scat_dispersion_imag
_atom_type_scat_source
C C 0.0033 0.0016 'International Tables Vol C Tables 4.2.6.8 and 6.1.1.4'
H H 0.0000 0.0000 'International Tables Vol C Tables 4.2.6.8 and 6.1.1.4'
B B 0.0013 0.0007 'International Tables Vol C Tables 4.2.6.8 and 6.1.1.4'
N N 0.0061 0.0033 'International Tables Vol C Tables 4.2.6.8 and 6.1.1.4'
F F 0.0171 0.0103 'International Tables Vol C Tables 4.2.6.8 and 6.1.1.4'
P P 0.1023 0.0942 'International Tables Vol C Tables 4.2.6.8 and 6.1.1.4'
Cl Cl 0.1484 0.1585 'International Tables Vol C Tables 4.2.6.8 and 6.1.1.4'
Rh Rh -1.1178 0.9187 'International Tables Vol C Tables 4.2.6.8 and 6.1.1.4'

_space_group_crystal_system      monoclinic
_space_group_IT_number           14
_space_group_name_H-M_alt        'P 21/c'
_space_group_name_Hall           '-P 2ybc'

_shelx_space_group_comment       
;
The symmetry employed for this shelxl refinement is uniquely defined
by the following loop, which should always be used as a source of
symmetry information in preference to the above space-group names.
They are only intended as comments.
;

loop_
_space_group_symop_operation_xyz
'x, y, z'
'-x, y+1/2, -z+1/2'
'-x, -y, -z'
'x, -y-1/2, z-1/2'

_cell_length_a                   14.758(4)
_cell_length_b                   11.7829(18)
_cell_length_c                   19.206(7)
_cell_angle_alpha                90
_cell_angle_beta                 107.324(9)
_cell_angle_gamma                90
_cell_volume                     3188.3(16)
_cell_formula_units_Z            4
_cell_measurement_temperature    100(2)
_cell_measurement_reflns_used    9808
_cell_measurement_theta_min      3.27
_cell_measurement_theta_max      27.13
_cell_special_details            
;
To simulate systematic errors the final estimation of uncertainties in unit cell
parameters were based on 32 Monte-Carlo simulations.
;

_exptl_special_details           
;
The crystal was immersed in a film of perfluoropolyether oil, mounted on a 
polyimide microloop (MicroMounts of MiTeGen) and transferred to stream of cold 
nitrogen (Bruker Kryoflex2).
;
_exptl_crystal_description       block
_exptl_crystal_colour            orange
_exptl_crystal_density_meas      ?
_exptl_crystal_density_method    ?
_exptl_crystal_density_diffrn    1.395
_exptl_crystal_F_000             1392
_exptl_transmission_factor_min   ?
_exptl_transmission_factor_max   ?
_exptl_crystal_size_max          0.329
_exptl_crystal_size_mid          0.179
_exptl_crystal_size_min          0.143
_exptl_absorpt_coefficient_mu    0.708
_shelx_estimated_absorpt_T_min   0.800
_shelx_estimated_absorpt_T_max   0.906
_exptl_absorpt_correction_type   multi-scan
_exptl_absorpt_correction_T_min  0.6741
_exptl_absorpt_correction_T_max  0.7455
loop_
_exptl_crystal_face_index_h
_exptl_crystal_face_index_k
_exptl_crystal_face_index_l
_exptl_crystal_face_perp_dist
2.00 -2.00 -1.00 0.0720
1.00 -2.00 0.00 0.0650
-1.00 1.00 2.00 0.0710
0.00 1.00 -1.00 0.1240
-1.00 2.00 1.00 0.0690
0.00 -2.00 1.00 0.0970
0.00 2.00 -1.00 0.1110
-1.00 -2.00 0.00 0.0870
1.00 2.00 0.00 0.0860
1.00 -2.00 2.00 0.0870
-2.00 -1.00 0.00 0.0910
1.00 -1.00 1.00 0.0780
-2.00 1.00 -1.00 0.0680
2.00 -1.00 1.00 0.0620
-2.00 -2.00 1.00 0.0940
1.00 0.00 0.00 0.0620
-1.00 0.00 0.00 0.0710
2.00 -1.00 0.00 0.0520
-2.00 1.00 0.00 0.0760
2.00 -1.00 -2.00 0.1020
0.00 -1.00 -2.00 0.1220
1.00 0.00 -1.00 0.0990

_exptl_absorpt_process_details   'SadAbs 2016/2 (Bruker AXS)'
_exptl_absorpt_special_details   ?
_diffrn_ambient_temperature      100(2)
_diffrn_radiation_wavelength     0.71073
_diffrn_radiation_type           MoK\a
_diffrn_radiation_monochromator  'multi-layer mirror'
_diffrn_source                   'microfocus sealed tube (Incoatec ImS)'
_diffrn_measurement_device_type  'Bruker D8 Quest'
_diffrn_measurement_method       '\f and \w scans'
_diffrn_detector                 'CMOS area detector (Photon II)'
_diffrn_detector_area_resol_mean 7.5
_diffrn_reflns_number            40545
_diffrn_reflns_av_unetI/netI     0.0190
_diffrn_reflns_av_R_equivalents  0.0287
_diffrn_reflns_limit_h_min       -18
_diffrn_reflns_limit_h_max       17
_diffrn_reflns_limit_k_min       -14
_diffrn_reflns_limit_k_max       14
_diffrn_reflns_limit_l_min       -23
_diffrn_reflns_limit_l_max       23
_diffrn_reflns_theta_min         2.314
_diffrn_reflns_theta_max         26.369
_diffrn_reflns_theta_full        26.000
_diffrn_measured_fraction_theta_max 0.998
_diffrn_measured_fraction_theta_full 0.999
_diffrn_reflns_Laue_measured_fraction_max 0.998
_diffrn_reflns_Laue_measured_fraction_full 0.999
_diffrn_reflns_point_group_measured_fraction_max 0.998
_diffrn_reflns_point_group_measured_fraction_full 0.999
_reflns_number_total             6509
_reflns_number_gt                6064
_reflns_threshold_expression     'I > 2\s(I)'
_reflns_Friedel_coverage         0.000
_reflns_Friedel_fraction_max     .
_reflns_Friedel_fraction_full    .

_reflns_special_details          
;
 Reflections were merged by SHELXL according to the crystal
 class for the calculation of statistics and refinement.
 
 _reflns_Friedel_fraction is defined as the number of unique
 Friedel pairs measured divided by the number that would be
 possible theoretically, ignoring centric projections and
 systematic absences.
;

_computing_data_collection       'APEX2 ver. 2014.9 (Bruker AXS)'
_computing_cell_refinement       'Saint+ ver. V8.38A (Bruker AXS)'
_computing_data_reduction        'Saint+ ver. V8.38A (Bruker AXS)'
_computing_structure_solution    'SHELXT (Sheldrick, 2014)'
_computing_structure_refinement  'SHELXL-2018/3 (Sheldrick, 2018)'
_computing_molecular_graphics    'ShelXLe (Huebschle et all, 2011)'
_computing_publication_material  'SHELXL-2018/3 (Sheldrick, 2018)'
_refine_special_details          
;

 Refinement of F^2^ against ALL reflections. The weighted R-factor wR and 
goodness of fit S are based on F^2^, conventional R-factors R are based on F, 
with F set to zero for negative F^2^. The threshold expression of F^2^ > 
2sigma(F^2^) is used only for calculating R-factors(gt) etc. and is not 
relevant to the choice of reflections for refinement. R-factors based on F^2^ 
are statistically about twice as large as those based on F, and R-factors 
based on ALL data will be even larger.
The most disagreeable reflection was omitted.
;
_refine_ls_structure_factor_coef Fsqd
_refine_ls_matrix_type           full
_refine_ls_weighting_scheme      calc
_refine_ls_weighting_details     
'w=1/[\s^2^(Fo^2^)+(0.0160P)^2^+2.5977P] where P=(Fo^2^+2Fc^2^)/3'
_atom_sites_solution_primary     dual
_atom_sites_solution_secondary   difmap
_atom_sites_solution_hydrogens   geom
_refine_ls_hydrogen_treatment    constr
_refine_ls_extinction_method     none
_refine_ls_extinction_coef       .
_refine_ls_number_reflns         6509
_refine_ls_number_parameters     364
_refine_ls_number_restraints     0
_refine_ls_R_factor_all          0.0226
_refine_ls_R_factor_gt           0.0203
_refine_ls_wR_factor_ref         0.0481
_refine_ls_wR_factor_gt          0.0466
_refine_ls_goodness_of_fit_ref   1.026
_refine_ls_restrained_S_all      1.026
_refine_ls_shift/su_max          0.001
_refine_ls_shift/su_mean         0.000

loop_
_atom_site_label
_atom_site_type_symbol
_atom_site_fract_x
_atom_site_fract_y
_atom_site_fract_z
_atom_site_U_iso_or_equiv
_atom_site_adp_type
_atom_site_occupancy
_atom_site_site_symmetry_order
_atom_site_calc_flag
_atom_site_refinement_flags_posn
_atom_site_refinement_flags_adp
_atom_site_refinement_flags_occupancy
_atom_site_disorder_assembly
_atom_site_disorder_group
Rh1 Rh 0.19047(2) 0.67947(2) 0.39574(2) 0.01069(4) Uani 1 1 d . . . . .
F1 F 0.59426(7) 0.70321(10) 0.19420(6) 0.0344(3) Uani 1 1 d . . . . .
C1 C 0.28736(10) 0.77248(12) 0.36379(8) 0.0127(3) Uani 1 1 d . . . . .
P1 P 0.23290(3) 0.50530(3) 0.44864(2) 0.01234(8) Uani 1 1 d . . . . .
Cl1 Cl 0.02768(2) 0.63720(3) 0.34835(2) 0.01833(8) Uani 1 1 d . . . . .
N1 N 0.20958(8) 0.84885(10) 0.36354(7) 0.0117(2) Uani 1 1 d . . . . .
B1 B 0.24664(11) 0.85109(14) 0.44661(9) 0.0126(3) Uani 1 1 d . . . . .
C4 C 0.29940(10) 1.02329(13) 0.52640(8) 0.0139(3) Uani 1 1 d . . . . .
C3 C 0.23072(10) 0.93631(12) 0.50444(8) 0.0133(3) Uani 1 1 d . . . . .
F3 F 0.50620(8) 0.55758(9) 0.15727(6) 0.0352(3) Uani 1 1 d . . . . .
C2 C 0.32253(10) 0.76425(12) 0.44131(8) 0.0128(3) Uani 1 1 d . . . . .
H2 H 0.384801 0.740226 0.475745 0.015 Uiso 1 1 calc R U . . .
F2 F 0.47182(8) 0.71557(10) 0.10102(5) 0.0330(3) Uani 1 1 d . . . . .
C5 C 0.29156(11) 1.10402(13) 0.57697(8) 0.0162(3) Uani 1 1 d . . . . .
H5 H 0.338591 1.161488 0.591367 0.019 Uiso 1 1 calc R U . . .
C6 C 0.21667(11) 1.10308(13) 0.60717(8) 0.0178(3) Uani 1 1 d . . . . .
C9 C 0.38108(11) 1.03162(13) 0.49432(9) 0.0177(3) Uani 1 1 d . . . . .
H9A H 0.356384 1.046305 0.441826 0.027 Uiso 1 1 calc R U . . .
H9B H 0.416638 0.960135 0.502460 0.027 Uiso 1 1 calc R U . . .
H9C H 0.423179 1.093816 0.517877 0.027 Uiso 1 1 calc R U . . .
C8 C 0.15636(10) 0.93304(13) 0.53638(8) 0.0154(3) Uani 1 1 d . . . . .
C7 C 0.15067(11) 1.01606(14) 0.58687(8) 0.0175(3) Uani 1 1 d . . . . .
H7 H 0.100086 1.012824 0.607947 0.021 Uiso 1 1 calc R U . . .
C10 C 0.20741(14) 1.19564(15) 0.65898(10) 0.0291(4) Uani 1 1 d . . . . .
H10A H 0.222412 1.269081 0.641146 0.044 Uiso 1 1 calc R U . . .
H10B H 0.251530 1.180891 0.707470 0.044 Uiso 1 1 calc R U . . .
H10C H 0.142268 1.197022 0.661952 0.044 Uiso 1 1 calc R U . . .
C13 C 0.11061(11) 0.85363(14) 0.23436(8) 0.0189(3) Uani 1 1 d . . . . .
H13A H 0.064018 0.899495 0.198325 0.028 Uiso 1 1 calc R U . . .
H13B H 0.080376 0.783732 0.243961 0.028 Uiso 1 1 calc R U . . .
H13C H 0.163441 0.834464 0.215414 0.028 Uiso 1 1 calc R U . . .
C14 C 0.20569(12) 1.02338(14) 0.29326(10) 0.0220(3) Uani 1 1 d . . . . .
H14A H 0.261865 0.996997 0.280755 0.033 Uiso 1 1 calc R U . . .
H14B H 0.225611 1.068433 0.338148 0.033 Uiso 1 1 calc R U . . .
H14C H 0.166518 1.070277 0.253474 0.033 Uiso 1 1 calc R U . . .
C15 C 0.06499(11) 0.95948(14) 0.33155(9) 0.0190(3) Uani 1 1 d . . . . .
H15A H 0.023730 1.010190 0.295287 0.028 Uiso 1 1 calc R U . . .
H15B H 0.089566 0.999913 0.377960 0.028 Uiso 1 1 calc R U . . .
H15C H 0.028579 0.893136 0.338506 0.028 Uiso 1 1 calc R U . . .
C16 C 0.33537(10) 0.75160(12) 0.30707(8) 0.0131(3) Uani 1 1 d . . . . .
C17 C 0.30069(11) 0.67835(13) 0.24834(8) 0.0157(3) Uani 1 1 d . . . . .
H17 H 0.239388 0.645847 0.239475 0.019 Uiso 1 1 calc R U . . .
C18 C 0.35500(11) 0.65237(13) 0.20256(8) 0.0163(3) Uani 1 1 d . . . . .
H18 H 0.331246 0.602051 0.162627 0.020 Uiso 1 1 calc R U . . .
C19 C 0.44469(11) 0.70084(13) 0.21577(8) 0.0156(3) Uani 1 1 d . . . . .
C20 C 0.47897(11) 0.77645(14) 0.27279(9) 0.0188(3) Uani 1 1 d . . . . .
H20 H 0.539187 0.811316 0.280396 0.023 Uiso 1 1 calc R U . . .
C21 C 0.42464(11) 0.80079(13) 0.31866(9) 0.0177(3) Uani 1 1 d . . . . .
H21 H 0.448433 0.851469 0.358388 0.021 Uiso 1 1 calc R U . . .
C22 C 0.50418(11) 0.66976(14) 0.16770(9) 0.0198(3) Uani 1 1 d . . . . .
C23 C 0.35910(10) 0.46737(13) 0.46114(9) 0.0172(3) Uani 1 1 d . . . . .
H23 H 0.397223 0.527647 0.493554 0.021 Uiso 1 1 calc R U . . .
C24 C 0.38731(12) 0.47343(15) 0.39087(10) 0.0247(4) Uani 1 1 d . . . . .
H24A H 0.358129 0.410177 0.358901 0.037 Uiso 1 1 calc R U . . .
H24B H 0.456530 0.468558 0.402624 0.037 Uiso 1 1 calc R U . . .
H24C H 0.365380 0.545427 0.366015 0.037 Uiso 1 1 calc R U . . .
C25 C 0.39240(12) 0.35536(15) 0.50068(11) 0.0301(4) Uani 1 1 d . . . . .
H25A H 0.361260 0.291951 0.469714 0.045 Uiso 1 1 calc R U . . .
H25B H 0.375929 0.353770 0.546479 0.045 Uiso 1 1 calc R U . . .
H25C H 0.461354 0.348568 0.511198 0.045 Uiso 1 1 calc R U . . .
C26 C 0.22510(11) 0.49886(14) 0.54293(8) 0.0172(3) Uani 1 1 d . . . . .
H26 H 0.248107 0.422442 0.563298 0.021 Uiso 1 1 calc R U . . .
C27 C 0.28850(12) 0.58852(16) 0.59179(9) 0.0256(4) Uani 1 1 d . . . . .
H27A H 0.354802 0.574948 0.593966 0.038 Uiso 1 1 calc R U . . .
H27B H 0.281969 0.583719 0.641014 0.038 Uiso 1 1 calc R U . . .
H27C H 0.269276 0.664216 0.571646 0.038 Uiso 1 1 calc R U . . .
C28 C 0.12232(12) 0.51157(15) 0.54366(9) 0.0224(3) Uani 1 1 d . . . . .
H28A H 0.096796 0.584011 0.521146 0.034 Uiso 1 1 calc R U . . .
H28B H 0.120041 0.509784 0.594129 0.034 Uiso 1 1 calc R U . . .
H28C H 0.084213 0.449071 0.516182 0.034 Uiso 1 1 calc R U . . .
C29 C 0.15252(11) 0.39063(13) 0.40049(9) 0.0166(3) Uani 1 1 d . . . . .
H29 H 0.086926 0.420447 0.393273 0.020 Uiso 1 1 calc R U . . .
C30 C 0.16011(12) 0.37224(15) 0.32373(9) 0.0239(4) Uani 1 1 d . . . . .
H30A H 0.105754 0.327468 0.295194 0.036 Uiso 1 1 calc R U . . .
H30B H 0.219041 0.331561 0.326645 0.036 Uiso 1 1 calc R U . . .
H30C H 0.160397 0.445892 0.300094 0.036 Uiso 1 1 calc R U . . .
C31 C 0.15557(13) 0.27683(14) 0.43930(10) 0.0260(4) Uani 1 1 d . . . . .
H31A H 0.101890 0.229879 0.412077 0.039 Uiso 1 1 calc R U . . .
H31B H 0.151618 0.289858 0.488711 0.039 Uiso 1 1 calc R U . . .
H31C H 0.215154 0.237787 0.442010 0.039 Uiso 1 1 calc R U . . .
C12 C 0.14787(10) 0.92076(13) 0.30487(8) 0.0151(3) Uani 1 1 d . . . . .
C11 C 0.08172(11) 0.84112(14) 0.51825(9) 0.0211(3) Uani 1 1 d . . . . .
H11A H 0.018679 0.875524 0.508285 0.032 Uiso 1 1 calc R U . . .
H11B H 0.092452 0.788829 0.559596 0.032 Uiso 1 1 calc R U . . .
H11C H 0.085563 0.799342 0.475099 0.032 Uiso 1 1 calc R U . . .

loop_
_atom_site_aniso_label
_atom_site_aniso_U_11
_atom_site_aniso_U_22
_atom_site_aniso_U_33
_atom_site_aniso_U_23
_atom_site_aniso_U_13
_atom_site_aniso_U_12
Rh1 0.00955(6) 0.01073(6) 0.01137(6) 0.00055(4) 0.00248(4) 0.00025(4)
F1 0.0179(5) 0.0570(7) 0.0316(6) -0.0144(5) 0.0124(4) -0.0042(5)
C1 0.0116(7) 0.0117(7) 0.0150(7) -0.0013(6) 0.0040(6) -0.0010(5)
P1 0.01188(17) 0.01156(18) 0.01339(19) 0.00115(14) 0.00349(14) 0.00036(14)
Cl1 0.01140(17) 0.01759(18) 0.0233(2) 0.00002(15) 0.00102(14) -0.00150(13)
N1 0.0111(6) 0.0112(6) 0.0131(6) 0.0006(5) 0.0042(5) 0.0006(5)
B1 0.0109(7) 0.0135(8) 0.0130(8) 0.0015(6) 0.0030(6) -0.0014(6)
C4 0.0148(7) 0.0138(7) 0.0124(7) 0.0033(6) 0.0031(6) 0.0034(6)
C3 0.0133(7) 0.0145(7) 0.0116(7) 0.0021(6) 0.0029(6) 0.0035(5)
F3 0.0470(7) 0.0221(5) 0.0474(7) -0.0046(5) 0.0310(6) 0.0060(5)
C2 0.0110(7) 0.0131(7) 0.0134(7) -0.0007(6) 0.0025(6) -0.0015(5)
F2 0.0370(6) 0.0488(7) 0.0176(5) 0.0075(5) 0.0148(5) 0.0127(5)
C5 0.0188(7) 0.0143(7) 0.0144(7) 0.0009(6) 0.0034(6) -0.0001(6)
C6 0.0243(8) 0.0167(8) 0.0129(7) 0.0013(6) 0.0061(6) 0.0057(6)
C9 0.0161(7) 0.0179(8) 0.0209(8) -0.0013(6) 0.0080(6) -0.0019(6)
C8 0.0133(7) 0.0178(8) 0.0149(7) 0.0029(6) 0.0038(6) 0.0035(6)
C7 0.0166(7) 0.0223(8) 0.0158(8) 0.0030(6) 0.0082(6) 0.0059(6)
C10 0.0435(11) 0.0246(9) 0.0251(9) -0.0061(7) 0.0191(8) 0.0011(8)
C13 0.0174(8) 0.0236(8) 0.0141(8) 0.0028(6) 0.0021(6) 0.0034(6)
C14 0.0217(8) 0.0183(8) 0.0241(9) 0.0080(7) 0.0039(7) -0.0001(6)
C15 0.0169(7) 0.0220(8) 0.0170(8) 0.0026(6) 0.0036(6) 0.0073(6)
C16 0.0144(7) 0.0121(7) 0.0129(7) 0.0019(6) 0.0041(6) 0.0017(5)
C17 0.0136(7) 0.0162(7) 0.0168(8) -0.0003(6) 0.0037(6) -0.0014(6)
C18 0.0186(7) 0.0160(7) 0.0129(7) -0.0021(6) 0.0028(6) -0.0003(6)
C19 0.0169(7) 0.0167(7) 0.0136(7) 0.0017(6) 0.0052(6) 0.0029(6)
C20 0.0152(7) 0.0222(8) 0.0199(8) -0.0024(7) 0.0067(6) -0.0048(6)
C21 0.0177(7) 0.0190(8) 0.0171(8) -0.0058(6) 0.0063(6) -0.0040(6)
C22 0.0198(8) 0.0218(8) 0.0180(8) -0.0014(6) 0.0062(6) 0.0009(6)
C23 0.0134(7) 0.0156(7) 0.0227(8) 0.0039(6) 0.0055(6) 0.0026(6)
C24 0.0208(8) 0.0291(9) 0.0276(9) 0.0037(7) 0.0123(7) 0.0079(7)
C25 0.0207(8) 0.0250(9) 0.0466(12) 0.0169(8) 0.0133(8) 0.0088(7)
C26 0.0191(8) 0.0185(8) 0.0143(8) 0.0023(6) 0.0056(6) -0.0008(6)
C27 0.0261(9) 0.0336(10) 0.0163(8) -0.0044(7) 0.0050(7) -0.0070(7)
C28 0.0221(8) 0.0261(9) 0.0225(9) 0.0006(7) 0.0117(7) -0.0013(7)
C29 0.0158(7) 0.0143(7) 0.0182(8) -0.0009(6) 0.0027(6) -0.0015(6)
C30 0.0255(9) 0.0246(9) 0.0196(8) -0.0054(7) 0.0035(7) -0.0018(7)
C31 0.0301(9) 0.0155(8) 0.0292(10) 0.0011(7) 0.0038(8) -0.0055(7)
C12 0.0147(7) 0.0152(7) 0.0143(7) 0.0040(6) 0.0025(6) 0.0026(6)
C11 0.0168(8) 0.0244(9) 0.0243(9) -0.0017(7) 0.0095(7) -0.0026(6)

_geom_special_details            
;
 All esds (except the esd in the dihedral angle between two l.s. planes)
 are estimated using the full covariance matrix.  The cell esds are taken
 into account individually in the estimation of esds in distances, angles
 and torsion angles; correlations between esds in cell parameters are only
 used when they are defined by crystal symmetry.  An approximate (isotropic)
 treatment of cell esds is used for estimating esds involving l.s. planes.
;

loop_
_geom_bond_atom_site_label_1
_geom_bond_atom_site_label_2
_geom_bond_distance
_geom_bond_site_symmetry_2
_geom_bond_publ_flag
Rh1 C1 2.0359(15) . ?
Rh1 C2 2.1323(15) . ?
Rh1 N1 2.1328(12) . ?
Rh1 B1 2.2909(17) . ?
Rh1 P1 2.2929(5) . ?
Rh1 Cl1 2.3551(7) . ?
F1 C22 1.3338(19) . ?
C1 C2 1.427(2) . ?
C1 N1 1.4574(18) . ?
C1 C16 1.486(2) . ?
C1 B1 2.078(2) . ?
P1 C26 1.8501(17) . ?
P1 C29 1.8533(16) . ?
P1 C23 1.8601(16) . ?
N1 C12 1.4852(19) . ?
N1 B1 1.525(2) . ?
B1 C2 1.543(2) . ?
B1 C3 1.566(2) . ?
C4 C5 1.389(2) . ?
C4 C3 1.414(2) . ?
C4 C9 1.512(2) . ?
C3 C8 1.408(2) . ?
F3 C22 1.3385(19) . ?
C2 H2 1.0000 . ?
F2 C22 1.340(2) . ?
C5 C6 1.393(2) . ?
C5 H5 0.9500 . ?
C6 C7 1.388(2) . ?
C6 C10 1.510(2) . ?
C9 H9A 0.9800 . ?
C9 H9B 0.9800 . ?
C9 H9C 0.9800 . ?
C8 C7 1.398(2) . ?
C8 C11 1.510(2) . ?
C7 H7 0.9500 . ?
C10 H10A 0.9800 . ?
C10 H10B 0.9800 . ?
C10 H10C 0.9800 . ?
C13 C12 1.523(2) . ?
C13 H13A 0.9800 . ?
C13 H13B 0.9800 . ?
C13 H13C 0.9800 . ?
C14 C12 1.534(2) . ?
C14 H14A 0.9800 . ?
C14 H14B 0.9800 . ?
C14 H14C 0.9800 . ?
C15 C12 1.530(2) . ?
C15 H15A 0.9800 . ?
C15 H15B 0.9800 . ?
C15 H15C 0.9800 . ?
C16 C17 1.391(2) . ?
C16 C21 1.395(2) . ?
C17 C18 1.389(2) . ?
C17 H17 0.9500 . ?
C18 C19 1.394(2) . ?
C18 H18 0.9500 . ?
C19 C20 1.385(2) . ?
C19 C22 1.497(2) . ?
C20 C21 1.386(2) . ?
C20 H20 0.9500 . ?
C21 H21 0.9500 . ?
C23 C24 1.528(2) . ?
C23 C25 1.529(2) . ?
C23 H23 1.0000 . ?
C24 H24A 0.9800 . ?
C24 H24B 0.9800 . ?
C24 H24C 0.9800 . ?
C25 H25A 0.9800 . ?
C25 H25B 0.9800 . ?
C25 H25C 0.9800 . ?
C26 C28 1.529(2) . ?
C26 C27 1.533(2) . ?
C26 H26 1.0000 . ?
C27 H27A 0.9800 . ?
C27 H27B 0.9800 . ?
C27 H27C 0.9800 . ?
C28 H28A 0.9800 . ?
C28 H28B 0.9800 . ?
C28 H28C 0.9800 . ?
C29 C30 1.527(2) . ?
C29 C31 1.528(2) . ?
C29 H29 1.0000 . ?
C30 H30A 0.9800 . ?
C30 H30B 0.9800 . ?
C30 H30C 0.9800 . ?
C31 H31A 0.9800 . ?
C31 H31B 0.9800 . ?
C31 H31C 0.9800 . ?
C11 H11A 0.9800 . ?
C11 H11B 0.9800 . ?
C11 H11C 0.9800 . ?

loop_
_geom_angle_atom_site_label_1
_geom_angle_atom_site_label_2
_geom_angle_atom_site_label_3
_geom_angle
_geom_angle_site_symmetry_1
_geom_angle_site_symmetry_3
_geom_angle_publ_flag
C1 Rh1 C2 39.95(6) . . ?
C1 Rh1 N1 40.84(5) . . ?
C2 Rh1 N1 59.80(5) . . ?
C1 Rh1 B1 57.04(6) . . ?
C2 Rh1 B1 40.62(5) . . ?
N1 Rh1 B1 40.13(5) . . ?
C1 Rh1 P1 119.46(4) . . ?
C2 Rh1 P1 98.15(4) . . ?
N1 Rh1 P1 157.49(3) . . ?
B1 Rh1 P1 125.78(5) . . ?
C1 Rh1 Cl1 136.43(5) . . ?
C2 Rh1 Cl1 163.80(4) . . ?
N1 Rh1 Cl1 107.07(3) . . ?
B1 Rh1 Cl1 123.33(4) . . ?
P1 Rh1 Cl1 95.425(16) . . ?
C2 C1 N1 94.98(11) . . ?
C2 C1 C16 130.46(13) . . ?
N1 C1 C16 130.30(13) . . ?
C2 C1 Rh1 73.66(9) . . ?
N1 C1 Rh1 73.15(8) . . ?
C16 C1 Rh1 131.51(11) . . ?
C2 C1 B1 47.91(9) . . ?
N1 C1 B1 47.19(8) . . ?
C16 C1 B1 160.82(12) . . ?
Rh1 C1 B1 67.67(6) . . ?
C26 P1 C29 103.98(7) . . ?
C26 P1 C23 102.45(7) . . ?
C29 P1 C23 110.90(7) . . ?
C26 P1 Rh1 112.46(5) . . ?
C29 P1 Rh1 112.43(5) . . ?
C23 P1 Rh1 113.77(5) . . ?
C1 N1 C12 131.24(12) . . ?
C1 N1 B1 88.31(11) . . ?
C12 N1 B1 137.03(12) . . ?
C1 N1 Rh1 66.01(7) . . ?
C12 N1 Rh1 130.52(9) . . ?
B1 N1 Rh1 75.52(8) . . ?
N1 B1 C2 87.76(11) . . ?
N1 B1 C3 132.08(13) . . ?
C2 B1 C3 137.50(14) . . ?
N1 B1 C1 44.51(8) . . ?
C2 B1 C1 43.35(8) . . ?
C3 B1 C1 165.31(12) . . ?
N1 B1 Rh1 64.35(7) . . ?
C2 B1 Rh1 64.15(8) . . ?
C3 B1 Rh1 139.18(11) . . ?
C1 B1 Rh1 55.29(6) . . ?
C5 C4 C3 120.22(14) . . ?
C5 C4 C9 118.90(14) . . ?
C3 C4 C9 120.88(13) . . ?
C8 C3 C4 118.18(14) . . ?
C8 C3 B1 126.32(14) . . ?
C4 C3 B1 115.50(13) . . ?
C1 C2 B1 88.74(12) . . ?
C1 C2 Rh1 66.39(8) . . ?
B1 C2 Rh1 75.22(9) . . ?
C1 C2 H2 133.4 . . ?
B1 C2 H2 133.4 . . ?
Rh1 C2 H2 133.4 . . ?
C4 C5 C6 121.84(14) . . ?
C4 C5 H5 119.1 . . ?
C6 C5 H5 119.1 . . ?
C7 C6 C5 117.81(14) . . ?
C7 C6 C10 121.68(15) . . ?
C5 C6 C10 120.50(15) . . ?
C4 C9 H9A 109.5 . . ?
C4 C9 H9B 109.5 . . ?
H9A C9 H9B 109.5 . . ?
C4 C9 H9C 109.5 . . ?
H9A C9 H9C 109.5 . . ?
H9B C9 H9C 109.5 . . ?
C7 C8 C3 119.92(14) . . ?
C7 C8 C11 118.14(14) . . ?
C3 C8 C11 121.94(14) . . ?
C6 C7 C8 122.00(14) . . ?
C6 C7 H7 119.0 . . ?
C8 C7 H7 119.0 . . ?
C6 C10 H10A 109.5 . . ?
C6 C10 H10B 109.5 . . ?
H10A C10 H10B 109.5 . . ?
C6 C10 H10C 109.5 . . ?
H10A C10 H10C 109.5 . . ?
H10B C10 H10C 109.5 . . ?
C12 C13 H13A 109.5 . . ?
C12 C13 H13B 109.5 . . ?
H13A C13 H13B 109.5 . . ?
C12 C13 H13C 109.5 . . ?
H13A C13 H13C 109.5 . . ?
H13B C13 H13C 109.5 . . ?
C12 C14 H14A 109.5 . . ?
C12 C14 H14B 109.5 . . ?
H14A C14 H14B 109.5 . . ?
C12 C14 H14C 109.5 . . ?
H14A C14 H14C 109.5 . . ?
H14B C14 H14C 109.5 . . ?
C12 C15 H15A 109.5 . . ?
C12 C15 H15B 109.5 . . ?
H15A C15 H15B 109.5 . . ?
C12 C15 H15C 109.5 . . ?
H15A C15 H15C 109.5 . . ?
H15B C15 H15C 109.5 . . ?
C17 C16 C21 119.27(14) . . ?
C17 C16 C1 123.82(13) . . ?
C21 C16 C1 116.61(13) . . ?
C18 C17 C16 120.52(14) . . ?
C18 C17 H17 119.7 . . ?
C16 C17 H17 119.7 . . ?
C17 C18 C19 119.36(14) . . ?
C17 C18 H18 120.3 . . ?
C19 C18 H18 120.3 . . ?
C20 C19 C18 120.73(14) . . ?
C20 C19 C22 120.11(14) . . ?
C18 C19 C22 119.16(14) . . ?
C19 C20 C21 119.41(14) . . ?
C19 C20 H20 120.3 . . ?
C21 C20 H20 120.3 . . ?
C20 C21 C16 120.67(14) . . ?
C20 C21 H21 119.7 . . ?
C16 C21 H21 119.7 . . ?
F1 C22 F3 106.55(13) . . ?
F1 C22 F2 106.06(13) . . ?
F3 C22 F2 105.80(14) . . ?
F1 C22 C19 113.17(14) . . ?
F3 C22 C19 112.17(13) . . ?
F2 C22 C19 112.55(13) . . ?
C24 C23 C25 110.32(14) . . ?
C24 C23 P1 113.61(11) . . ?
C25 C23 P1 115.65(11) . . ?
C24 C23 H23 105.4 . . ?
C25 C23 H23 105.4 . . ?
P1 C23 H23 105.4 . . ?
C23 C24 H24A 109.5 . . ?
C23 C24 H24B 109.5 . . ?
H24A C24 H24B 109.5 . . ?
C23 C24 H24C 109.5 . . ?
H24A C24 H24C 109.5 . . ?
H24B C24 H24C 109.5 . . ?
C23 C25 H25A 109.5 . . ?
C23 C25 H25B 109.5 . . ?
H25A C25 H25B 109.5 . . ?
C23 C25 H25C 109.5 . . ?
H25A C25 H25C 109.5 . . ?
H25B C25 H25C 109.5 . . ?
C28 C26 C27 110.70(14) . . ?
C28 C26 P1 110.86(11) . . ?
C27 C26 P1 111.50(11) . . ?
C28 C26 H26 107.9 . . ?
C27 C26 H26 107.9 . . ?
P1 C26 H26 107.9 . . ?
C26 C27 H27A 109.5 . . ?
C26 C27 H27B 109.5 . . ?
H27A C27 H27B 109.5 . . ?
C26 C27 H27C 109.5 . . ?
H27A C27 H27C 109.5 . . ?
H27B C27 H27C 109.5 . . ?
C26 C28 H28A 109.5 . . ?
C26 C28 H28B 109.5 . . ?
H28A C28 H28B 109.5 . . ?
C26 C28 H28C 109.5 . . ?
H28A C28 H28C 109.5 . . ?
H28B C28 H28C 109.5 . . ?
C30 C29 C31 110.27(14) . . ?
C30 C29 P1 111.43(11) . . ?
C31 C29 P1 118.34(11) . . ?
C30 C29 H29 105.2 . . ?
C31 C29 H29 105.2 . . ?
P1 C29 H29 105.2 . . ?
C29 C30 H30A 109.5 . . ?
C29 C30 H30B 109.5 . . ?
H30A C30 H30B 109.5 . . ?
C29 C30 H30C 109.5 . . ?
H30A C30 H30C 109.5 . . ?
H30B C30 H30C 109.5 . . ?
C29 C31 H31A 109.5 . . ?
C29 C31 H31B 109.5 . . ?
H31A C31 H31B 109.5 . . ?
C29 C31 H31C 109.5 . . ?
H31A C31 H31C 109.5 . . ?
H31B C31 H31C 109.5 . . ?
N1 C12 C13 110.85(12) . . ?
N1 C12 C15 106.67(12) . . ?
C13 C12 C15 109.86(13) . . ?
N1 C12 C14 108.54(12) . . ?
C13 C12 C14 110.45(13) . . ?
C15 C12 C14 110.39(13) . . ?
C8 C11 H11A 109.5 . . ?
C8 C11 H11B 109.5 . . ?
H11A C11 H11B 109.5 . . ?
C8 C11 H11C 109.5 . . ?
H11A C11 H11C 109.5 . . ?
H11B C11 H11C 109.5 . . ?

loop_
_geom_torsion_atom_site_label_1
_geom_torsion_atom_site_label_2
_geom_torsion_atom_site_label_3
_geom_torsion_atom_site_label_4
_geom_torsion
_geom_torsion_site_symmetry_1
_geom_torsion_site_symmetry_2
_geom_torsion_site_symmetry_3
_geom_torsion_site_symmetry_4
_geom_torsion_publ_flag
C2 C1 N1 C12 165.00(14) . . . . ?
C16 C1 N1 C12 6.9(2) . . . . ?
Rh1 C1 N1 C12 -123.75(14) . . . . ?
B1 C1 N1 C12 161.36(18) . . . . ?
C2 C1 N1 B1 3.64(11) . . . . ?
C16 C1 N1 B1 -154.48(16) . . . . ?
Rh1 C1 N1 B1 74.89(8) . . . . ?
C2 C1 N1 Rh1 -71.25(9) . . . . ?
C16 C1 N1 Rh1 130.62(16) . . . . ?
B1 C1 N1 Rh1 -74.89(8) . . . . ?
C1 N1 B1 C2 -3.36(10) . . . . ?
C12 N1 B1 C2 -162.71(15) . . . . ?
Rh1 N1 B1 C2 62.28(8) . . . . ?
C1 N1 B1 C3 160.14(16) . . . . ?
C12 N1 B1 C3 0.8(3) . . . . ?
Rh1 N1 B1 C3 -134.22(16) . . . . ?
C12 N1 B1 C1 -159.3(2) . . . . ?
Rh1 N1 B1 C1 65.64(7) . . . . ?
C1 N1 B1 Rh1 -65.64(7) . . . . ?
C12 N1 B1 Rh1 135.01(16) . . . . ?
C5 C4 C3 C8 -1.4(2) . . . . ?
C9 C4 C3 C8 179.95(14) . . . . ?
C5 C4 C3 B1 179.42(13) . . . . ?
C9 C4 C3 B1 0.7(2) . . . . ?
N1 B1 C3 C8 87.6(2) . . . . ?
C2 B1 C3 C8 -117.2(2) . . . . ?
C1 B1 C3 C8 157.5(4) . . . . ?
Rh1 B1 C3 C8 -11.2(3) . . . . ?
N1 B1 C3 C4 -93.24(19) . . . . ?
C2 B1 C3 C4 61.9(2) . . . . ?
C1 B1 C3 C4 -23.4(5) . . . . ?
Rh1 B1 C3 C4 167.95(13) . . . . ?
N1 C1 C2 B1 -3.60(11) . . . . ?
C16 C1 C2 B1 154.47(16) . . . . ?
Rh1 C1 C2 B1 -74.41(8) . . . . ?
N1 C1 C2 Rh1 70.81(8) . . . . ?
C16 C1 C2 Rh1 -131.12(16) . . . . ?
B1 C1 C2 Rh1 74.41(8) . . . . ?
N1 B1 C2 C1 3.43(11) . . . . ?
C3 B1 C2 C1 -158.39(19) . . . . ?
Rh1 B1 C2 C1 65.89(8) . . . . ?
N1 B1 C2 Rh1 -62.46(7) . . . . ?
C3 B1 C2 Rh1 135.72(19) . . . . ?
C1 B1 C2 Rh1 -65.89(8) . . . . ?
C3 C4 C5 C6 -0.5(2) . . . . ?
C9 C4 C5 C6 178.26(14) . . . . ?
C4 C5 C6 C7 2.0(2) . . . . ?
C4 C5 C6 C10 -176.75(15) . . . . ?
C4 C3 C8 C7 1.6(2) . . . . ?
B1 C3 C8 C7 -179.26(14) . . . . ?
C4 C3 C8 C11 -177.90(14) . . . . ?
B1 C3 C8 C11 1.2(2) . . . . ?
C5 C6 C7 C8 -1.7(2) . . . . ?
C10 C6 C7 C8 177.00(15) . . . . ?
C3 C8 C7 C6 -0.1(2) . . . . ?
C11 C8 C7 C6 179.47(14) . . . . ?
C2 C1 C16 C17 126.34(18) . . . . ?
N1 C1 C16 C17 -82.9(2) . . . . ?
Rh1 C1 C16 C17 21.2(2) . . . . ?
B1 C1 C16 C17 -156.9(3) . . . . ?
C2 C1 C16 C21 -47.3(2) . . . . ?
N1 C1 C16 C21 103.55(18) . . . . ?
Rh1 C1 C16 C21 -152.39(12) . . . . ?
B1 C1 C16 C21 29.5(4) . . . . ?
C21 C16 C17 C18 1.4(2) . . . . ?
C1 C16 C17 C18 -172.05(14) . . . . ?
C16 C17 C18 C19 -0.3(2) . . . . ?
C17 C18 C19 C20 -1.6(2) . . . . ?
C17 C18 C19 C22 178.09(14) . . . . ?
C18 C19 C20 C21 2.3(2) . . . . ?
C22 C19 C20 C21 -177.35(15) . . . . ?
C19 C20 C21 C16 -1.2(2) . . . . ?
C17 C16 C21 C20 -0.6(2) . . . . ?
C1 C16 C21 C20 173.26(15) . . . . ?
C20 C19 C22 F1 12.3(2) . . . . ?
C18 C19 C22 F1 -167.41(14) . . . . ?
C20 C19 C22 F3 132.86(16) . . . . ?
C18 C19 C22 F3 -46.8(2) . . . . ?
C20 C19 C22 F2 -107.97(17) . . . . ?
C18 C19 C22 F2 72.35(19) . . . . ?
C26 P1 C23 C24 -176.37(12) . . . . ?
C29 P1 C23 C24 73.20(13) . . . . ?
Rh1 P1 C23 C24 -54.72(13) . . . . ?
C26 P1 C23 C25 54.56(15) . . . . ?
C29 P1 C23 C25 -55.87(15) . . . . ?
Rh1 P1 C23 C25 176.21(12) . . . . ?
C29 P1 C26 C28 -56.57(13) . . . . ?
C23 P1 C26 C28 -172.13(11) . . . . ?
Rh1 P1 C26 C28 65.33(12) . . . . ?
C29 P1 C26 C27 179.60(12) . . . . ?
C23 P1 C26 C27 64.04(13) . . . . ?
Rh1 P1 C26 C27 -58.50(12) . . . . ?
C26 P1 C29 C30 -172.18(11) . . . . ?
C23 P1 C29 C30 -62.74(13) . . . . ?
Rh1 P1 C29 C30 65.90(12) . . . . ?
C26 P1 C29 C31 -42.80(14) . . . . ?
C23 P1 C29 C31 66.64(14) . . . . ?
Rh1 P1 C29 C31 -164.71(11) . . . . ?
C1 N1 C12 C13 47.3(2) . . . . ?
B1 N1 C12 C13 -160.68(15) . . . . ?
Rh1 N1 C12 C13 -44.89(17) . . . . ?
C1 N1 C12 C15 166.85(14) . . . . ?
B1 N1 C12 C15 -41.1(2) . . . . ?
Rh1 N1 C12 C15 74.68(15) . . . . ?
C1 N1 C12 C14 -74.20(19) . . . . ?
B1 N1 C12 C14 77.8(2) . . . . ?
Rh1 N1 C12 C14 -166.37(10) . . . . ?

_refine_diff_density_max         0.360
_refine_diff_density_min         -0.430
_refine_diff_density_rms         0.051

_shelx_res_file                  
;
TITL test_a.res in P2(1)/c
    test_a.res
    created by SHELXL-2018/3 at 17:42:03 on 09-Apr-2020
REM Old TITL test in P2(1)/c
REM SHELXT solution in P2(1)/c
REM R1 0.064,  Rweak 0.003,  Alpha 0.044,  Orientation as input
REM Formula found by SHELXT:  C31 B N F3 P Cl Rh
CELL  0.71073  14.7583  11.7829  19.2060   90.000  107.324   90.000
ZERR    4.000   0.0041   0.0018   0.0072    0.000    0.009    0.000
LATT  1
SYMM -X, 1/2+Y, 1/2-Z
SFAC C H B N F P CL RH
UNIT 124 184 4 4 12 4 4 4
TEMP -173.150
SIZE 0.143 0.179 0.329
L.S. 10
BOND $H
LIST 4
acta 52
conf
shel 999 0.8
FMAP 2
PLAN 20
omit -1 0 2
WGHT    0.016000    2.597700
FVAR       0.32688
RH1   8    0.190472    0.679468    0.395742    11.00000    0.00955    0.01073 =
         0.01137    0.00055    0.00248    0.00025
F1    5    0.594262    0.703214    0.194203    11.00000    0.01795    0.05697 =
         0.03162   -0.01436    0.01239   -0.00416
C1    1    0.287357    0.772484    0.363786    11.00000    0.01155    0.01166 =
         0.01503   -0.00129    0.00398   -0.00105
P1    6    0.232900    0.505296    0.448642    11.00000    0.01188    0.01156 =
         0.01339    0.00115    0.00349    0.00036
CL1   7    0.027676    0.637201    0.348353    11.00000    0.01140    0.01759 =
         0.02329    0.00002    0.00102   -0.00150
N1    4    0.209580    0.848845    0.363537    11.00000    0.01111    0.01116 =
         0.01314    0.00057    0.00416    0.00059
B1    3    0.246645    0.851085    0.446607    11.00000    0.01094    0.01351 =
         0.01298    0.00151    0.00297   -0.00141
C4    1    0.299397    1.023286    0.526397    11.00000    0.01479    0.01382 =
         0.01240    0.00325    0.00313    0.00339
C3    1    0.230719    0.936314    0.504438    11.00000    0.01332    0.01445 =
         0.01160    0.00207    0.00290    0.00354
F3    5    0.506202    0.557580    0.157275    11.00000    0.04703    0.02207 =
         0.04742   -0.00462    0.03098    0.00598
C2    1    0.322533    0.764249    0.441315    11.00000    0.01103    0.01313 =
         0.01339   -0.00068    0.00253   -0.00150
AFIX  13
H2    2    0.384801    0.740226    0.475745    11.00000   -1.20000
AFIX   0
F2    5    0.471820    0.715567    0.101017    11.00000    0.03699    0.04883 =
         0.01758    0.00746    0.01479    0.01274
C5    1    0.291559    1.104017    0.576969    11.00000    0.01883    0.01429 =
         0.01444    0.00091    0.00336   -0.00010
AFIX  43
H5    2    0.338591    1.161488    0.591367    11.00000   -1.20000
AFIX   0
C6    1    0.216667    1.103081    0.607170    11.00000    0.02433    0.01668 =
         0.01285    0.00126    0.00608    0.00571
C9    1    0.381081    1.031618    0.494320    11.00000    0.01607    0.01789 =
         0.02092   -0.00126    0.00799   -0.00188
AFIX 137
H9A   2    0.356384    1.046305    0.441826    11.00000   -1.50000
H9B   2    0.416638    0.960135    0.502460    11.00000   -1.50000
H9C   2    0.423179    1.093816    0.517877    11.00000   -1.50000
AFIX   0
C8    1    0.156358    0.933036    0.536377    11.00000    0.01325    0.01775 =
         0.01494    0.00286    0.00380    0.00346
C7    1    0.150669    1.016058    0.586874    11.00000    0.01662    0.02232 =
         0.01579    0.00296    0.00822    0.00586
AFIX  43
H7    2    0.100086    1.012824    0.607947    11.00000   -1.20000
AFIX   0
C10   1    0.207407    1.195637    0.658979    11.00000    0.04353    0.02458 =
         0.02505   -0.00614    0.01914    0.00112
AFIX 137
H10A  2    0.222412    1.269081    0.641146    11.00000   -1.50000
H10B  2    0.251530    1.180891    0.707470    11.00000   -1.50000
H10C  2    0.142268    1.197022    0.661952    11.00000   -1.50000
AFIX   0
C13   1    0.110607    0.853631    0.234361    11.00000    0.01735    0.02356 =
         0.01408    0.00277    0.00210    0.00336
AFIX 137
H13A  2    0.064018    0.899495    0.198325    11.00000   -1.50000
H13B  2    0.080376    0.783732    0.243961    11.00000   -1.50000
H13C  2    0.163441    0.834464    0.215414    11.00000   -1.50000
AFIX   0
C14   1    0.205687    1.023382    0.293264    11.00000    0.02168    0.01829 =
         0.02410    0.00798    0.00395   -0.00010
AFIX 137
H14A  2    0.261865    0.996997    0.280755    11.00000   -1.50000
H14B  2    0.225611    1.068433    0.338148    11.00000   -1.50000
H14C  2    0.166518    1.070277    0.253474    11.00000   -1.50000
AFIX   0
C15   1    0.064990    0.959478    0.331554    11.00000    0.01694    0.02198 =
         0.01704    0.00260    0.00358    0.00726
AFIX 137
H15A  2    0.023730    1.010190    0.295287    11.00000   -1.50000
H15B  2    0.089566    0.999913    0.377960    11.00000   -1.50000
H15C  2    0.028579    0.893136    0.338506    11.00000   -1.50000
AFIX   0
C16   1    0.335365    0.751597    0.307073    11.00000    0.01437    0.01209 =
         0.01290    0.00190    0.00414    0.00166
C17   1    0.300693    0.678349    0.248337    11.00000    0.01357    0.01619 =
         0.01683   -0.00032    0.00368   -0.00142
AFIX  43
H17   2    0.239388    0.645847    0.239475    11.00000   -1.20000
AFIX   0
C18   1    0.354999    0.652371    0.202559    11.00000    0.01859    0.01600 =
         0.01294   -0.00214    0.00280   -0.00035
AFIX  43
H18   2    0.331246    0.602051    0.162627    11.00000   -1.20000
AFIX   0
C19   1    0.444686    0.700841    0.215769    11.00000    0.01690    0.01665 =
         0.01360    0.00169    0.00520    0.00286
C20   1    0.478974    0.776450    0.272791    11.00000    0.01515    0.02224 =
         0.01993   -0.00236    0.00667   -0.00480
AFIX  43
H20   2    0.539187    0.811316    0.280396    11.00000   -1.20000
AFIX   0
C21   1    0.424638    0.800787    0.318662    11.00000    0.01766    0.01897 =
         0.01711   -0.00582    0.00634   -0.00396
AFIX  43
H21   2    0.448433    0.851469    0.358388    11.00000   -1.20000
AFIX   0
C22   1    0.504177    0.669757    0.167703    11.00000    0.01982    0.02181 =
         0.01803   -0.00140    0.00617    0.00091
C23   1    0.359098    0.467367    0.461142    11.00000    0.01338    0.01564 =
         0.02268    0.00392    0.00552    0.00265
AFIX  13
H23   2    0.397223    0.527647    0.493554    11.00000   -1.20000
AFIX   0
C24   1    0.387314    0.473425    0.390870    11.00000    0.02076    0.02906 =
         0.02761    0.00371    0.01234    0.00793
AFIX 137
H24A  2    0.358129    0.410177    0.358901    11.00000   -1.50000
H24B  2    0.456530    0.468558    0.402624    11.00000   -1.50000
H24C  2    0.365380    0.545427    0.366015    11.00000   -1.50000
AFIX   0
C25   1    0.392399    0.355360    0.500682    11.00000    0.02075    0.02497 =
         0.04661    0.01694    0.01326    0.00875
AFIX 137
H25A  2    0.361260    0.291951    0.469714    11.00000   -1.50000
H25B  2    0.375929    0.353770    0.546479    11.00000   -1.50000
H25C  2    0.461354    0.348568    0.511198    11.00000   -1.50000
AFIX   0
C26   1    0.225103    0.498864    0.542934    11.00000    0.01908    0.01851 =
         0.01433    0.00234    0.00556   -0.00079
AFIX  13
H26   2    0.248107    0.422442    0.563298    11.00000   -1.20000
AFIX   0
C27   1    0.288503    0.588519    0.591795    11.00000    0.02613    0.03365 =
         0.01627   -0.00440    0.00500   -0.00698
AFIX 137
H27A  2    0.354802    0.574948    0.593966    11.00000   -1.50000
H27B  2    0.281969    0.583719    0.641014    11.00000   -1.50000
H27C  2    0.269276    0.664216    0.571646    11.00000   -1.50000
AFIX   0
C28   1    0.122317    0.511573    0.543663    11.00000    0.02207    0.02606 =
         0.02250    0.00057    0.01169   -0.00126
AFIX 137
H28A  2    0.096796    0.584011    0.521146    11.00000   -1.50000
H28B  2    0.120041    0.509784    0.594129    11.00000   -1.50000
H28C  2    0.084213    0.449071    0.516182    11.00000   -1.50000
AFIX   0
C29   1    0.152524    0.390633    0.400485    11.00000    0.01583    0.01432 =
         0.01820   -0.00088    0.00268   -0.00150
AFIX  13
H29   2    0.086926    0.420447    0.393273    11.00000   -1.20000
AFIX   0
C30   1    0.160108    0.372242    0.323734    11.00000    0.02545    0.02463 =
         0.01958   -0.00542    0.00347   -0.00182
AFIX 137
H30A  2    0.105754    0.327468    0.295194    11.00000   -1.50000
H30B  2    0.219041    0.331561    0.326645    11.00000   -1.50000
H30C  2    0.160397    0.445892    0.300094    11.00000   -1.50000
AFIX   0
C31   1    0.155570    0.276831    0.439303    11.00000    0.03010    0.01546 =
         0.02924    0.00109    0.00379   -0.00553
AFIX 137
H31A  2    0.101890    0.229879    0.412077    11.00000   -1.50000
H31B  2    0.151618    0.289858    0.488711    11.00000   -1.50000
H31C  2    0.215154    0.237787    0.442010    11.00000   -1.50000
AFIX   0
C12   1    0.147874    0.920758    0.304872    11.00000    0.01471    0.01516 =
         0.01432    0.00404    0.00246    0.00259
C11   1    0.081716    0.841120    0.518249    11.00000    0.01676    0.02439 =
         0.02433   -0.00173    0.00951   -0.00259
AFIX 137
H11A  2    0.018679    0.875524    0.508285    11.00000   -1.50000
H11B  2    0.092452    0.788829    0.559596    11.00000   -1.50000
H11C  2    0.085563    0.799342    0.475099    11.00000   -1.50000
AFIX   0
HKLF 4


REM  test_a.res in P2(1)/c
REM wR2 = 0.048058, GooF = S = 1.02630, Restrained GooF = 1.02630 for all data
REM R1 = 0.020278 for 6064 Fo > 4sig(Fo) and 0.022614 for all 6509 data
REM 364 parameters refined using 0 restraints

END

WGHT      0.0159      2.5994

REM Highest difference peak  0.360,  deepest hole -0.430,  1-sigma level  0.051
Q1    1   0.3061  0.4838  0.4592  11.00000  0.05    0.36
Q2    1   0.3004  0.8149  0.4568  11.00000  0.05    0.36
Q3    1   0.4666  0.6924  0.1943  11.00000  0.05    0.34
Q4    1   0.2400  0.8925  0.4796  11.00000  0.05    0.33
Q5    1   0.3761  0.6991  0.4680  11.00000  0.05    0.32
Q6    1   0.1015  0.9409  0.3146  11.00000  0.05    0.32
Q7    1   0.2264  0.5036  0.5022  11.00000  0.05    0.32
Q8    1   0.1291  0.8867  0.2716  11.00000  0.05    0.31
Q9    1   0.1719  0.9707  0.3006  11.00000  0.05    0.31
Q10   1   0.3363  1.0263  0.5134  11.00000  0.05    0.31
Q11   1   0.3129  0.7593  0.3394  11.00000  0.05    0.31
Q12   1   0.3329  0.6617  0.2322  11.00000  0.05    0.30
Q13   1   0.1852  0.9470  0.5130  11.00000  0.05    0.30
Q14   1   0.4681  0.7156  0.2536  11.00000  0.05    0.30
Q15   1   0.4047  0.6786  0.2112  11.00000  0.05    0.30
Q16   1   0.2676  1.2576  0.6711  11.00000  0.05    0.30
Q17   1   0.3183  0.7716  0.4028  11.00000  0.05    0.30
Q18   1   0.2527  0.8157  0.3573  11.00000  0.05    0.30
Q19   1   0.2710  0.9748  0.5213  11.00000  0.05    0.29
Q20   1   0.1994  0.9245  0.5282  11.00000  0.05    0.29
;
_shelx_res_checksum              57819
####################################################################### 
# 
# This file contains crystal structure data downloaded from the 
# Cambridge Structural Database (CSD) hosted by the Cambridge 
# Crystallographic Data Centre (CCDC).
# 
# Full information about CCDC data access policies and citation 
# guidelines are available at http://www.ccdc.cam.ac.uk/access/V1 
# 
# Audit and citation data items may have been added by the CCDC. 
# Please retain this information to preserve the provenance of 
# this file and to allow appropriate attribution of the data. 
# 
#######################################################################

data_test_a_CCDC6
_database_code_depnum_ccdc_archive 'CCDC 1997143'
loop_
_audit_author_name
_audit_author_address
'Merlin Hess'
;Julius Maximilians Universitaet Wuerzburg
Germany
;
_audit_update_record             
;
2020-04-15 deposited with the CCDC.	2020-08-07 downloaded from the CCDC.
;


_audit_creation_method           SHELXL-2017/1
_shelx_SHELXL_version_number     2017/1
_chemical_name_systematic        ?
_chemical_name_common            ?
_chemical_melting_point          ?
_chemical_formula_moiety         'C28 H47 B Cl N P Rh'
_chemical_formula_sum            'C28 H47 B Cl N P Rh'
_chemical_formula_weight         577.80

loop_
_atom_type_symbol
_atom_type_description
_atom_type_scat_dispersion_real
_atom_type_scat_dispersion_imag
_atom_type_scat_source
C C 0.0033 0.0016 'International Tables Vol C Tables 4.2.6.8 and 6.1.1.4'
H H 0.0000 0.0000 'International Tables Vol C Tables 4.2.6.8 and 6.1.1.4'
B B 0.0013 0.0007 'International Tables Vol C Tables 4.2.6.8 and 6.1.1.4'
N N 0.0061 0.0033 'International Tables Vol C Tables 4.2.6.8 and 6.1.1.4'
P P 0.1023 0.0942 'International Tables Vol C Tables 4.2.6.8 and 6.1.1.4'
Cl Cl 0.1484 0.1585 'International Tables Vol C Tables 4.2.6.8 and 6.1.1.4'
Rh Rh -1.1178 0.9187 'International Tables Vol C Tables 4.2.6.8 and 6.1.1.4'

_space_group_crystal_system      monoclinic
_space_group_IT_number           14
_space_group_name_H-M_alt        'P 21/n'
_space_group_name_Hall           '-P 2yn'

_shelx_space_group_comment       
;
The symmetry employed for this shelxl refinement is uniquely defined
by the following loop, which should always be used as a source of
symmetry information in preference to the above space-group names.
They are only intended as comments.
;

loop_
_space_group_symop_operation_xyz
'x, y, z'
'-x+1/2, y+1/2, -z+1/2'
'-x, -y, -z'
'x-1/2, -y-1/2, z-1/2'

_cell_length_a                   17.729(7)
_cell_length_b                   9.767(4)
_cell_length_c                   19.228(8)
_cell_angle_alpha                90
_cell_angle_beta                 115.848(10)
_cell_angle_gamma                90
_cell_volume                     2996(2)
_cell_formula_units_Z            4
_cell_measurement_temperature    100(2)
_cell_measurement_reflns_used    9205
_cell_measurement_theta_min      2.46
_cell_measurement_theta_max      26.78
_cell_special_details            
;
To simulate systematic errors the final estimation of uncertainties in unit cell
parameters were based on 32 Monte-Carlo simulations.
;

_exptl_special_details           
;
The crystal was immersed in a film of perfluoropolyether oil, mounted on a 
polyimide microloop (MicroMounts of MiTeGen) and transferred to stream of cold 
nitrogen (Oxford Cryostream 700).
;
_exptl_crystal_description       block
_exptl_crystal_colour            orange
_exptl_crystal_density_meas      ?
_exptl_crystal_density_method    ?
_exptl_crystal_density_diffrn    1.281
_exptl_crystal_F_000             1216
_exptl_transmission_factor_min   ?
_exptl_transmission_factor_max   ?
_exptl_crystal_size_max          0.299
_exptl_crystal_size_mid          0.246
_exptl_crystal_size_min          0.224
_exptl_absorpt_coefficient_mu    0.728
_shelx_estimated_absorpt_T_min   0.812
_shelx_estimated_absorpt_T_max   0.854
_exptl_absorpt_correction_type   multi-scan
_exptl_absorpt_correction_T_min  0.6624
_exptl_absorpt_correction_T_max  0.7454
loop_
_exptl_crystal_face_index_h
_exptl_crystal_face_index_k
_exptl_crystal_face_index_l
_exptl_crystal_face_perp_dist
0.00 1.00 1.00 0.1250
0.00 -1.00 -1.00 0.0480
1.00 0.00 -1.00 0.1230
-1.00 0.00 1.00 0.1210
1.00 1.00 0.00 0.1450
-1.00 -1.00 0.00 0.0850
0.00 0.00 1.00 0.0840
-1.00 1.00 0.00 0.1470
1.00 -1.00 0.00 0.0570
-1.00 -2.00 -1.00 0.0600
1.00 2.00 1.00 0.1400
2.00 1.00 -1.00 0.1490
-1.00 0.00 -1.00 0.0490
1.00 0.00 1.00 0.1290

_exptl_absorpt_process_details   'SadAbs 2016/2 (Bruker AXS)'
_exptl_absorpt_special_details   ?
_diffrn_ambient_temperature      100(2)
_diffrn_radiation_wavelength     0.71073
_diffrn_radiation_type           MoK\a
_diffrn_radiation_monochromator  'multi-layer mirror'
_diffrn_source                   'rotating-anode (Nonius FR-591)'
_diffrn_measurement_device_type  'Bruker X8-APEX II'
_diffrn_measurement_method       '\f and \w scans'
_diffrn_detector                 'CCD area detector (Apex2)'
_diffrn_detector_area_resol_mean 8.333
_diffrn_reflns_number            29577
_diffrn_reflns_av_unetI/netI     0.0223
_diffrn_reflns_av_R_equivalents  0.0313
_diffrn_reflns_limit_h_min       -22
_diffrn_reflns_limit_h_max       22
_diffrn_reflns_limit_k_min       -11
_diffrn_reflns_limit_k_max       12
_diffrn_reflns_limit_l_min       -24
_diffrn_reflns_limit_l_max       24
_diffrn_reflns_theta_min         1.305
_diffrn_reflns_theta_max         26.373
_diffrn_reflns_theta_full        26.000
_diffrn_measured_fraction_theta_max 1.000
_diffrn_measured_fraction_theta_full 1.000
_diffrn_reflns_Laue_measured_fraction_max 1.000
_diffrn_reflns_Laue_measured_fraction_full 1.000
_diffrn_reflns_point_group_measured_fraction_max 1.000
_diffrn_reflns_point_group_measured_fraction_full 1.000
_reflns_number_total             6125
_reflns_number_gt                5556
_reflns_threshold_expression     'I > 2\s(I)'
_reflns_Friedel_coverage         0.000
_reflns_Friedel_fraction_max     .
_reflns_Friedel_fraction_full    .

_reflns_special_details          
;
 Reflections were merged by SHELXL according to the crystal
 class for the calculation of statistics and refinement.
 
 _reflns_Friedel_fraction is defined as the number of unique
 Friedel pairs measured divided by the number that would be
 possible theoretically, ignoring centric projections and
 systematic absences.
;

_computing_data_collection       'APEX2 ver. 2014.9 (Bruker AXS)'
_computing_cell_refinement       'Saint+ ver. V8.37A (Bruker AXS)'
_computing_data_reduction        'Saint+ ver. V8.37A (Bruker AXS)'
_computing_structure_solution    'SHELXT (Sheldrick, 2014)'
_computing_structure_refinement  'SHELXL-2017/1 (Sheldrick, 2017)'
_computing_molecular_graphics    'ShelXLe (Huebschle et all, 2011)'
_computing_publication_material  'SHELXL-2017/1 (Sheldrick, 2017)'
_refine_special_details          
;

 Refinement of F^2^ against ALL reflections. The weighted R-factor wR and 
goodness of fit S are based on F^2^, conventional R-factors R are based on F, 
with F set to zero for negative F^2^. The threshold expression of F^2^ > 
2sigma(F^2^) is used only for calculating R-factors(gt) etc. and is not 
relevant to the choice of reflections for refinement. R-factors based on F^2^ 
are statistically about twice as large as those based on F, and R-factors 
based on ALL data will be even larger.
;
_refine_ls_structure_factor_coef Fsqd
_refine_ls_matrix_type           full
_refine_ls_weighting_scheme      calc
_refine_ls_weighting_details     
'w=1/[\s^2^(Fo^2^)+(0.0253P)^2^+2.1918P] where P=(Fo^2^+2Fc^2^)/3'
_atom_sites_solution_primary     dual
_atom_sites_solution_secondary   difmap
_atom_sites_solution_hydrogens   geom
_refine_ls_hydrogen_treatment    constr
_refine_ls_extinction_method     none
_refine_ls_extinction_coef       .
_refine_ls_number_reflns         6125
_refine_ls_number_parameters     312
_refine_ls_number_restraints     0
_refine_ls_R_factor_all          0.0264
_refine_ls_R_factor_gt           0.0224
_refine_ls_wR_factor_ref         0.0588
_refine_ls_wR_factor_gt          0.0555
_refine_ls_goodness_of_fit_ref   1.064
_refine_ls_restrained_S_all      1.064
_refine_ls_shift/su_max          0.002
_refine_ls_shift/su_mean         0.000

loop_
_atom_site_label
_atom_site_type_symbol
_atom_site_fract_x
_atom_site_fract_y
_atom_site_fract_z
_atom_site_U_iso_or_equiv
_atom_site_adp_type
_atom_site_occupancy
_atom_site_site_symmetry_order
_atom_site_calc_flag
_atom_site_refinement_flags_posn
_atom_site_refinement_flags_adp
_atom_site_refinement_flags_occupancy
_atom_site_disorder_assembly
_atom_site_disorder_group
B1 B 0.42285(11) 0.5804(2) 0.67353(11) 0.0151(4) Uani 1 1 d . . . . .
N2 N 0.38284(8) 0.52808(14) 0.72405(8) 0.0138(3) Uani 1 1 d . . . . .
Rh3 Rh 0.28583(2) 0.51823(2) 0.61017(2) 0.01192(5) Uani 1 1 d . . . . .
P5 P 0.20996(3) 0.46373(4) 0.48080(2) 0.01493(9) Uani 1 1 d . . . . .
Cl4 Cl 0.17412(3) 0.64329(5) 0.61353(3) 0.02390(10) Uani 1 1 d . . . . .
C6 C 0.24169(12) 0.30088(19) 0.45226(11) 0.0238(4) Uani 1 1 d . . . . .
H6 H 0.302459 0.312879 0.465526 0.029 Uiso 1 1 calc R U . . .
C7 C 0.23860(19) 0.1796(2) 0.50014(15) 0.0508(7) Uani 1 1 d . . . . .
H7A H 0.180591 0.147894 0.481352 0.076 Uiso 1 1 calc R U . . .
H7B H 0.259820 0.207205 0.554402 0.076 Uiso 1 1 calc R U . . .
H7C H 0.273401 0.105416 0.495620 0.076 Uiso 1 1 calc R U . . .
C8 C 0.20079(17) 0.2636(3) 0.36692(13) 0.0483(7) Uani 1 1 d . . . . .
H8A H 0.203670 0.342189 0.336444 0.072 Uiso 1 1 calc R U . . .
H8B H 0.142014 0.239060 0.351229 0.072 Uiso 1 1 calc R U . . .
H8C H 0.230341 0.185701 0.358082 0.072 Uiso 1 1 calc R U . . .
C9 C 0.22643(12) 0.5916(2) 0.41781(11) 0.0264(4) Uani 1 1 d . . . . .
H9 H 0.194411 0.560845 0.363052 0.032 Uiso 1 1 calc R U . . .
C10 C 0.31843(15) 0.6015(3) 0.43471(14) 0.0475(7) Uani 1 1 d . . . . .
H10A H 0.338046 0.512042 0.426203 0.071 Uiso 1 1 calc R U . . .
H10B H 0.351393 0.629476 0.488545 0.071 Uiso 1 1 calc R U . . .
H10C H 0.325136 0.669311 0.400254 0.071 Uiso 1 1 calc R U . . .
C11 C 0.19196(18) 0.7314(2) 0.42601(13) 0.0442(6) Uani 1 1 d . . . . .
H11A H 0.205415 0.799604 0.395738 0.066 Uiso 1 1 calc R U . . .
H11B H 0.217414 0.758604 0.480525 0.066 Uiso 1 1 calc R U . . .
H11C H 0.131007 0.725463 0.407021 0.066 Uiso 1 1 calc R U . . .
C12 C 0.09499(11) 0.4655(2) 0.44765(10) 0.0223(4) Uani 1 1 d . . . . .
H12 H 0.082682 0.554755 0.466028 0.027 Uiso 1 1 calc R U . . .
C13 C 0.06735(13) 0.3562(3) 0.48793(13) 0.0384(5) Uani 1 1 d . . . . .
H13A H 0.008154 0.369866 0.475846 0.058 Uiso 1 1 calc R U . . .
H13B H 0.101322 0.362785 0.543918 0.058 Uiso 1 1 calc R U . . .
H13C H 0.074737 0.265477 0.470006 0.058 Uiso 1 1 calc R U . . .
C14 C 0.03997(13) 0.4638(3) 0.36056(12) 0.0395(6) Uani 1 1 d . . . . .
H14A H 0.057261 0.537711 0.336167 0.059 Uiso 1 1 calc R U . . .
H14B H -0.018740 0.477029 0.350338 0.059 Uiso 1 1 calc R U . . .
H14C H 0.046084 0.375565 0.339279 0.059 Uiso 1 1 calc R U . . .
C15 C 0.40901(10) 0.43582(17) 0.63708(9) 0.0143(3) Uani 1 1 d . . . . .
C16 C 0.37572(10) 0.39459(17) 0.68985(9) 0.0150(3) Uani 1 1 d . . . . .
C17 C 0.36317(12) 0.25994(18) 0.71876(11) 0.0224(4) Uani 1 1 d . . . . .
H17A H 0.307907 0.257710 0.718758 0.034 Uiso 1 1 calc R U . . .
H17B H 0.406710 0.245866 0.771499 0.034 Uiso 1 1 calc R U . . .
H17C H 0.366604 0.187192 0.685153 0.034 Uiso 1 1 calc R U . . .
C18 C 0.43589(10) 0.35382(17) 0.59115(9) 0.0157(3) Uani 1 1 d . . . . .
C19 C 0.46074(11) 0.28776(18) 0.55309(10) 0.0188(4) Uani 1 1 d . . . . .
C20 C 0.48413(12) 0.2056(2) 0.50175(11) 0.0272(4) Uani 1 1 d . . . . .
H20A H 0.444350 0.129932 0.480308 0.041 Uiso 1 1 calc R U . . .
H20B H 0.540716 0.168774 0.531045 0.041 Uiso 1 1 calc R U . . .
H20C H 0.482976 0.263236 0.459571 0.041 Uiso 1 1 calc R U . . .
C21 C 0.47813(10) 0.70844(18) 0.67830(9) 0.0157(3) Uani 1 1 d . . . . .
C22 C 0.56554(11) 0.68564(19) 0.70737(10) 0.0191(4) Uani 1 1 d . . . . .
C23 C 0.61841(11) 0.7927(2) 0.71064(10) 0.0225(4) Uani 1 1 d . . . . .
H23 H 0.676974 0.776272 0.731003 0.027 Uiso 1 1 calc R U . . .
C24 C 0.58808(12) 0.9232(2) 0.68496(10) 0.0225(4) Uani 1 1 d . . . . .
C25 C 0.50301(12) 0.94579(19) 0.65774(10) 0.0204(4) Uani 1 1 d . . . . .
H25 H 0.481477 1.034995 0.640790 0.024 Uiso 1 1 calc R U . . .
C26 C 0.44783(11) 0.84137(18) 0.65442(10) 0.0178(3) Uani 1 1 d . . . . .
C27 C 0.60216(11) 0.5453(2) 0.73535(12) 0.0256(4) Uani 1 1 d . . . . .
H27A H 0.586369 0.483510 0.691045 0.038 Uiso 1 1 calc R U . . .
H27B H 0.580490 0.509446 0.770716 0.038 Uiso 1 1 calc R U . . .
H27C H 0.663380 0.551951 0.762440 0.038 Uiso 1 1 calc R U . . .
C28 C 0.64610(13) 1.0351(2) 0.68392(12) 0.0318(5) Uani 1 1 d . . . . .
H28A H 0.656866 1.024227 0.638367 0.048 Uiso 1 1 calc R U . . .
H28B H 0.699134 1.029421 0.730790 0.048 Uiso 1 1 calc R U . . .
H28C H 0.620040 1.124407 0.681907 0.048 Uiso 1 1 calc R U . . .
C29 C 0.35613(12) 0.87608(19) 0.62451(13) 0.0276(4) Uani 1 1 d . . . . .
H29A H 0.337158 0.923701 0.574872 0.041 Uiso 1 1 calc R U . . .
H29B H 0.347913 0.935438 0.661730 0.041 Uiso 1 1 calc R U . . .
H29C H 0.323720 0.791673 0.617485 0.041 Uiso 1 1 calc R U . . .
C30 C 0.38244(11) 0.56993(19) 0.79822(10) 0.0196(4) Uani 1 1 d . . . . .
C31 C 0.46699(13) 0.5298(2) 0.86375(11) 0.0334(5) Uani 1 1 d . . . . .
H31A H 0.473518 0.430121 0.864480 0.050 Uiso 1 1 calc R U . . .
H31B H 0.469348 0.560323 0.913216 0.050 Uiso 1 1 calc R U . . .
H31C H 0.512261 0.573341 0.855530 0.050 Uiso 1 1 calc R U . . .
C32 C 0.37143(13) 0.72504(19) 0.79449(11) 0.0264(4) Uani 1 1 d . . . . .
H32A H 0.418593 0.768055 0.789176 0.040 Uiso 1 1 calc R U . . .
H32B H 0.369674 0.757549 0.841975 0.040 Uiso 1 1 calc R U . . .
H32C H 0.318961 0.749179 0.749908 0.040 Uiso 1 1 calc R U . . .
C33 C 0.31064(12) 0.50246(19) 0.80881(11) 0.0230(4) Uani 1 1 d . . . . .
H33A H 0.258123 0.516617 0.762261 0.034 Uiso 1 1 calc R U . . .
H33B H 0.306065 0.543274 0.853375 0.034 Uiso 1 1 calc R U . . .
H33C H 0.321555 0.404098 0.817597 0.034 Uiso 1 1 calc R U . . .

loop_
_atom_site_aniso_label
_atom_site_aniso_U_11
_atom_site_aniso_U_22
_atom_site_aniso_U_33
_atom_site_aniso_U_23
_atom_site_aniso_U_13
_atom_site_aniso_U_12
B1 0.0154(9) 0.0167(9) 0.0133(8) 0.0009(7) 0.0064(7) 0.0031(7)
N2 0.0134(7) 0.0144(7) 0.0136(7) -0.0009(5) 0.0059(5) 0.0000(5)
Rh3 0.01190(7) 0.01195(7) 0.01229(7) -0.00100(5) 0.00564(5) 0.00034(4)
P5 0.0151(2) 0.0161(2) 0.0124(2) -0.00035(16) 0.00494(17) -0.00028(16)
Cl4 0.01562(19) 0.0293(2) 0.0245(2) -0.00975(18) 0.00663(17) 0.00452(17)
C6 0.0228(9) 0.0218(9) 0.0228(9) -0.0070(7) 0.0064(8) 0.0024(7)
C7 0.082(2) 0.0205(11) 0.0481(15) 0.0014(10) 0.0270(14) 0.0117(12)
C8 0.0659(17) 0.0403(14) 0.0277(11) -0.0135(10) 0.0102(11) 0.0140(12)
C9 0.0336(10) 0.0267(10) 0.0152(8) 0.0034(7) 0.0072(8) -0.0062(8)
C10 0.0399(13) 0.0661(17) 0.0370(13) 0.0161(12) 0.0172(11) -0.0176(12)
C11 0.0730(17) 0.0219(11) 0.0297(11) 0.0071(9) 0.0150(11) -0.0034(11)
C12 0.0151(8) 0.0303(10) 0.0184(9) -0.0037(7) 0.0043(7) 0.0006(7)
C13 0.0224(10) 0.0520(14) 0.0393(12) 0.0033(11) 0.0120(9) -0.0102(10)
C14 0.0210(10) 0.0673(16) 0.0208(10) -0.0065(10) 0.0003(8) 0.0048(10)
C15 0.0130(7) 0.0137(8) 0.0157(8) 0.0015(6) 0.0059(6) 0.0010(6)
C16 0.0139(8) 0.0146(8) 0.0154(8) 0.0001(6) 0.0054(6) 0.0013(6)
C17 0.0308(10) 0.0161(9) 0.0255(9) 0.0043(7) 0.0171(8) 0.0021(7)
C18 0.0150(8) 0.0154(8) 0.0165(8) 0.0014(6) 0.0068(7) -0.0001(6)
C19 0.0175(8) 0.0208(9) 0.0185(8) -0.0011(7) 0.0081(7) 0.0014(7)
C20 0.0295(10) 0.0313(11) 0.0249(10) -0.0086(8) 0.0157(8) 0.0023(8)
C21 0.0165(8) 0.0187(8) 0.0136(8) -0.0019(6) 0.0081(7) -0.0022(6)
C22 0.0183(8) 0.0256(9) 0.0146(8) -0.0021(7) 0.0084(7) -0.0016(7)
C23 0.0162(8) 0.0342(11) 0.0176(8) -0.0036(8) 0.0079(7) -0.0054(7)
C24 0.0275(9) 0.0273(10) 0.0167(8) -0.0067(7) 0.0135(7) -0.0122(8)
C25 0.0295(10) 0.0176(9) 0.0177(8) -0.0026(7) 0.0136(7) -0.0049(7)
C26 0.0208(8) 0.0187(9) 0.0170(8) -0.0028(7) 0.0113(7) -0.0031(7)
C27 0.0154(8) 0.0288(10) 0.0283(10) 0.0014(8) 0.0056(8) 0.0030(7)
C28 0.0309(11) 0.0385(12) 0.0300(11) -0.0022(9) 0.0168(9) -0.0160(9)
C29 0.0247(10) 0.0152(9) 0.0433(12) 0.0050(8) 0.0152(9) 0.0012(7)
C30 0.0234(9) 0.0236(9) 0.0145(8) -0.0027(7) 0.0108(7) -0.0012(7)
C31 0.0287(11) 0.0530(14) 0.0146(9) -0.0028(9) 0.0059(8) 0.0022(9)
C32 0.0383(11) 0.0219(10) 0.0271(10) -0.0108(8) 0.0219(9) -0.0088(8)
C33 0.0303(10) 0.0234(9) 0.0233(9) -0.0002(7) 0.0192(8) 0.0004(8)

_geom_special_details            
;
 All esds (except the esd in the dihedral angle between two l.s. planes)
 are estimated using the full covariance matrix.  The cell esds are taken
 into account individually in the estimation of esds in distances, angles
 and torsion angles; correlations between esds in cell parameters are only
 used when they are defined by crystal symmetry.  An approximate (isotropic)
 treatment of cell esds is used for estimating esds involving l.s. planes.
;

loop_
_geom_bond_atom_site_label_1
_geom_bond_atom_site_label_2
_geom_bond_distance
_geom_bond_site_symmetry_2
_geom_bond_publ_flag
B1 N2 1.519(2) . ?
B1 C15 1.548(3) . ?
B1 C21 1.567(3) . ?
B1 C16 2.078(3) . ?
B1 Rh3 2.274(2) . ?
N2 C16 1.441(2) . ?
N2 C30 1.487(2) . ?
N2 Rh3 2.1162(15) . ?
Rh3 C16 2.0534(17) . ?
Rh3 C15 2.1679(18) . ?
Rh3 P5 2.3157(10) . ?
Rh3 Cl4 2.3516(9) . ?
P5 C6 1.8483(19) . ?
P5 C9 1.849(2) . ?
P5 C12 1.852(2) . ?
C6 C7 1.515(3) . ?
C6 C8 1.521(3) . ?
C6 H6 1.0000 . ?
C7 H7A 0.9800 . ?
C7 H7B 0.9800 . ?
C7 H7C 0.9800 . ?
C8 H8A 0.9800 . ?
C8 H8B 0.9800 . ?
C8 H8C 0.9800 . ?
C9 C10 1.521(3) . ?
C9 C11 1.532(3) . ?
C9 H9 1.0000 . ?
C10 H10A 0.9800 . ?
C10 H10B 0.9800 . ?
C10 H10C 0.9800 . ?
C11 H11A 0.9800 . ?
C11 H11B 0.9800 . ?
C11 H11C 0.9800 . ?
C12 C13 1.520(3) . ?
C12 C14 1.527(3) . ?
C12 H12 1.0000 . ?
C13 H13A 0.9800 . ?
C13 H13B 0.9800 . ?
C13 H13C 0.9800 . ?
C14 H14A 0.9800 . ?
C14 H14B 0.9800 . ?
C14 H14C 0.9800 . ?
C15 C18 1.420(2) . ?
C15 C16 1.436(2) . ?
C16 C17 1.482(2) . ?
C17 H17A 0.9800 . ?
C17 H17B 0.9800 . ?
C17 H17C 0.9800 . ?
C18 C19 1.195(2) . ?
C19 C20 1.465(2) . ?
C20 H20A 0.9800 . ?
C20 H20B 0.9800 . ?
C20 H20C 0.9800 . ?
C21 C26 1.404(3) . ?
C21 C22 1.417(2) . ?
C22 C23 1.388(3) . ?
C22 C27 1.512(3) . ?
C23 C24 1.387(3) . ?
C23 H23 0.9500 . ?
C24 C25 1.382(3) . ?
C24 C28 1.507(3) . ?
C25 C26 1.395(2) . ?
C25 H25 0.9500 . ?
C26 C29 1.508(3) . ?
C27 H27A 0.9800 . ?
C27 H27B 0.9800 . ?
C27 H27C 0.9800 . ?
C28 H28A 0.9800 . ?
C28 H28B 0.9800 . ?
C28 H28C 0.9800 . ?
C29 H29A 0.9800 . ?
C29 H29B 0.9800 . ?
C29 H29C 0.9800 . ?
C30 C33 1.524(3) . ?
C30 C32 1.525(3) . ?
C30 C31 1.530(3) . ?
C31 H31A 0.9800 . ?
C31 H31B 0.9800 . ?
C31 H31C 0.9800 . ?
C32 H32A 0.9800 . ?
C32 H32B 0.9800 . ?
C32 H32C 0.9800 . ?
C33 H33A 0.9800 . ?
C33 H33B 0.9800 . ?
C33 H33C 0.9800 . ?

loop_
_geom_angle_atom_site_label_1
_geom_angle_atom_site_label_2
_geom_angle_atom_site_label_3
_geom_angle
_geom_angle_site_symmetry_1
_geom_angle_site_symmetry_3
_geom_angle_publ_flag
N2 B1 C15 87.53(13) . . ?
N2 B1 C21 133.27(15) . . ?
C15 B1 C21 136.59(15) . . ?
N2 B1 C16 43.89(9) . . ?
C15 B1 C16 43.69(9) . . ?
C21 B1 C16 166.09(14) . . ?
N2 B1 Rh3 64.24(9) . . ?
C15 B1 Rh3 65.95(9) . . ?
C21 B1 Rh3 137.66(12) . . ?
C16 B1 Rh3 56.08(7) . . ?
C16 N2 C30 130.59(14) . . ?
C16 N2 B1 89.13(12) . . ?
C30 N2 B1 136.03(14) . . ?
C16 N2 Rh3 67.46(8) . . ?
C30 N2 Rh3 131.57(11) . . ?
B1 N2 Rh3 75.47(10) . . ?
C16 Rh3 N2 40.39(6) . . ?
C16 Rh3 C15 39.66(6) . . ?
N2 Rh3 C15 59.35(6) . . ?
C16 Rh3 B1 57.11(7) . . ?
N2 Rh3 B1 40.29(6) . . ?
C15 Rh3 B1 40.69(7) . . ?
C16 Rh3 P5 124.38(5) . . ?
N2 Rh3 P5 162.05(4) . . ?
C15 Rh3 P5 102.94(5) . . ?
B1 Rh3 P5 128.41(5) . . ?
C16 Rh3 Cl4 132.37(5) . . ?
N2 Rh3 Cl4 105.20(5) . . ?
C15 Rh3 Cl4 163.56(5) . . ?
B1 Rh3 Cl4 124.21(5) . . ?
P5 Rh3 Cl4 92.71(3) . . ?
C6 P5 C9 103.38(9) . . ?
C6 P5 C12 109.73(9) . . ?
C9 P5 C12 103.45(9) . . ?
C6 P5 Rh3 114.03(6) . . ?
C9 P5 Rh3 111.39(7) . . ?
C12 P5 Rh3 113.85(6) . . ?
C7 C6 C8 110.01(19) . . ?
C7 C6 P5 113.32(15) . . ?
C8 C6 P5 117.54(14) . . ?
C7 C6 H6 104.9 . . ?
C8 C6 H6 104.9 . . ?
P5 C6 H6 104.9 . . ?
C6 C7 H7A 109.5 . . ?
C6 C7 H7B 109.5 . . ?
H7A C7 H7B 109.5 . . ?
C6 C7 H7C 109.5 . . ?
H7A C7 H7C 109.5 . . ?
H7B C7 H7C 109.5 . . ?
C6 C8 H8A 109.5 . . ?
C6 C8 H8B 109.5 . . ?
H8A C8 H8B 109.5 . . ?
C6 C8 H8C 109.5 . . ?
H8A C8 H8C 109.5 . . ?
H8B C8 H8C 109.5 . . ?
C10 C9 C11 111.1(2) . . ?
C10 C9 P5 111.33(14) . . ?
C11 C9 P5 110.53(15) . . ?
C10 C9 H9 107.9 . . ?
C11 C9 H9 107.9 . . ?
P5 C9 H9 107.9 . . ?
C9 C10 H10A 109.5 . . ?
C9 C10 H10B 109.5 . . ?
H10A C10 H10B 109.5 . . ?
C9 C10 H10C 109.5 . . ?
H10A C10 H10C 109.5 . . ?
H10B C10 H10C 109.5 . . ?
C9 C11 H11A 109.5 . . ?
C9 C11 H11B 109.5 . . ?
H11A C11 H11B 109.5 . . ?
C9 C11 H11C 109.5 . . ?
H11A C11 H11C 109.5 . . ?
H11B C11 H11C 109.5 . . ?
C13 C12 C14 110.95(18) . . ?
C13 C12 P5 111.67(14) . . ?
C14 C12 P5 117.29(14) . . ?
C13 C12 H12 105.3 . . ?
C14 C12 H12 105.3 . . ?
P5 C12 H12 105.3 . . ?
C12 C13 H13A 109.5 . . ?
C12 C13 H13B 109.5 . . ?
H13A C13 H13B 109.5 . . ?
C12 C13 H13C 109.5 . . ?
H13A C13 H13C 109.5 . . ?
H13B C13 H13C 109.5 . . ?
C12 C14 H14A 109.5 . . ?
C12 C14 H14B 109.5 . . ?
H14A C14 H14B 109.5 . . ?
C12 C14 H14C 109.5 . . ?
H14A C14 H14C 109.5 . . ?
H14B C14 H14C 109.5 . . ?
C18 C15 C16 129.35(16) . . ?
C18 C15 B1 140.05(15) . . ?
C16 C15 B1 88.20(13) . . ?
C18 C15 Rh3 129.60(12) . . ?
C16 C15 Rh3 65.87(9) . . ?
B1 C15 Rh3 73.36(9) . . ?
C15 C16 N2 95.03(13) . . ?
C15 C16 C17 133.56(15) . . ?
N2 C16 C17 129.00(15) . . ?
C15 C16 Rh3 74.47(10) . . ?
N2 C16 Rh3 72.15(9) . . ?
C17 C16 Rh3 127.39(12) . . ?
C15 C16 B1 48.11(10) . . ?
N2 C16 B1 46.98(9) . . ?
C17 C16 B1 165.39(14) . . ?
Rh3 C16 B1 66.80(7) . . ?
C16 C17 H17A 109.5 . . ?
C16 C17 H17B 109.5 . . ?
H17A C17 H17B 109.5 . . ?
C16 C17 H17C 109.5 . . ?
H17A C17 H17C 109.5 . . ?
H17B C17 H17C 109.5 . . ?
C19 C18 C15 177.78(18) . . ?
C18 C19 C20 175.35(19) . . ?
C19 C20 H20A 109.5 . . ?
C19 C20 H20B 109.5 . . ?
H20A C20 H20B 109.5 . . ?
C19 C20 H20C 109.5 . . ?
H20A C20 H20C 109.5 . . ?
H20B C20 H20C 109.5 . . ?
C26 C21 C22 118.11(16) . . ?
C26 C21 B1 125.37(15) . . ?
C22 C21 B1 116.50(15) . . ?
C23 C22 C21 120.03(17) . . ?
C23 C22 C27 119.37(16) . . ?
C21 C22 C27 120.60(16) . . ?
C24 C23 C22 121.78(17) . . ?
C24 C23 H23 119.1 . . ?
C22 C23 H23 119.1 . . ?
C25 C24 C23 118.14(17) . . ?
C25 C24 C28 121.16(19) . . ?
C23 C24 C28 120.66(18) . . ?
C24 C25 C26 121.88(18) . . ?
C24 C25 H25 119.1 . . ?
C26 C25 H25 119.1 . . ?
C25 C26 C21 120.03(16) . . ?
C25 C26 C29 118.10(16) . . ?
C21 C26 C29 121.87(15) . . ?
C22 C27 H27A 109.5 . . ?
C22 C27 H27B 109.5 . . ?
H27A C27 H27B 109.5 . . ?
C22 C27 H27C 109.5 . . ?
H27A C27 H27C 109.5 . . ?
H27B C27 H27C 109.5 . . ?
C24 C28 H28A 109.5 . . ?
C24 C28 H28B 109.5 . . ?
H28A C28 H28B 109.5 . . ?
C24 C28 H28C 109.5 . . ?
H28A C28 H28C 109.5 . . ?
H28B C28 H28C 109.5 . . ?
C26 C29 H29A 109.5 . . ?
C26 C29 H29B 109.5 . . ?
H29A C29 H29B 109.5 . . ?
C26 C29 H29C 109.5 . . ?
H29A C29 H29C 109.5 . . ?
H29B C29 H29C 109.5 . . ?
N2 C30 C33 111.28(14) . . ?
N2 C30 C32 106.38(14) . . ?
C33 C30 C32 109.80(15) . . ?
N2 C30 C31 107.87(15) . . ?
C33 C30 C31 110.78(16) . . ?
C32 C30 C31 110.63(17) . . ?
C30 C31 H31A 109.5 . . ?
C30 C31 H31B 109.5 . . ?
H31A C31 H31B 109.5 . . ?
C30 C31 H31C 109.5 . . ?
H31A C31 H31C 109.5 . . ?
H31B C31 H31C 109.5 . . ?
C30 C32 H32A 109.5 . . ?
C30 C32 H32B 109.5 . . ?
H32A C32 H32B 109.5 . . ?
C30 C32 H32C 109.5 . . ?
H32A C32 H32C 109.5 . . ?
H32B C32 H32C 109.5 . . ?
C30 C33 H33A 109.5 . . ?
C30 C33 H33B 109.5 . . ?
H33A C33 H33B 109.5 . . ?
C30 C33 H33C 109.5 . . ?
H33A C33 H33C 109.5 . . ?
H33B C33 H33C 109.5 . . ?

loop_
_geom_torsion_atom_site_label_1
_geom_torsion_atom_site_label_2
_geom_torsion_atom_site_label_3
_geom_torsion_atom_site_label_4
_geom_torsion
_geom_torsion_site_symmetry_1
_geom_torsion_site_symmetry_2
_geom_torsion_site_symmetry_3
_geom_torsion_site_symmetry_4
_geom_torsion_publ_flag
C15 B1 N2 C16 2.51(12) . . . . ?
C21 B1 N2 C16 -160.79(19) . . . . ?
Rh3 B1 N2 C16 66.91(8) . . . . ?
C15 B1 N2 C30 159.65(18) . . . . ?
C21 B1 N2 C30 -3.6(3) . . . . ?
C16 B1 N2 C30 157.1(2) . . . . ?
Rh3 B1 N2 C30 -135.94(19) . . . . ?
C15 B1 N2 Rh3 -64.41(9) . . . . ?
C21 B1 N2 Rh3 132.29(19) . . . . ?
C16 B1 N2 Rh3 -66.91(8) . . . . ?
C9 P5 C6 C7 176.50(16) . . . . ?
C12 P5 C6 C7 -73.67(18) . . . . ?
Rh3 P5 C6 C7 55.40(18) . . . . ?
C9 P5 C6 C8 -53.3(2) . . . . ?
C12 P5 C6 C8 56.5(2) . . . . ?
Rh3 P5 C6 C8 -174.43(16) . . . . ?
C6 P5 C9 C10 -63.60(18) . . . . ?
C12 P5 C9 C10 -178.03(16) . . . . ?
Rh3 P5 C9 C10 59.27(17) . . . . ?
C6 P5 C9 C11 172.41(15) . . . . ?
C12 P5 C9 C11 57.97(16) . . . . ?
Rh3 P5 C9 C11 -64.72(16) . . . . ?
C6 P5 C12 C13 64.97(17) . . . . ?
C9 P5 C12 C13 174.76(15) . . . . ?
Rh3 P5 C12 C13 -64.20(16) . . . . ?
C6 P5 C12 C14 -64.66(18) . . . . ?
C9 P5 C12 C14 45.13(18) . . . . ?
Rh3 P5 C12 C14 166.17(15) . . . . ?
N2 B1 C15 C18 -164.4(2) . . . . ?
C21 B1 C15 C18 -2.1(4) . . . . ?
C16 B1 C15 C18 -161.9(3) . . . . ?
Rh3 B1 C15 C18 132.8(2) . . . . ?
N2 B1 C15 C16 -2.52(12) . . . . ?
C21 B1 C15 C16 159.8(2) . . . . ?
Rh3 B1 C15 C16 -65.32(9) . . . . ?
N2 B1 C15 Rh3 62.81(9) . . . . ?
C21 B1 C15 Rh3 -134.9(2) . . . . ?
C16 B1 C15 Rh3 65.32(9) . . . . ?
C18 C15 C16 N2 167.71(17) . . . . ?
B1 C15 C16 N2 2.66(13) . . . . ?
Rh3 C15 C16 N2 -69.89(9) . . . . ?
C18 C15 C16 C17 4.9(3) . . . . ?
B1 C15 C16 C17 -160.19(19) . . . . ?
Rh3 C15 C16 C17 127.3(2) . . . . ?
C18 C15 C16 Rh3 -122.40(17) . . . . ?
B1 C15 C16 Rh3 72.55(9) . . . . ?
C18 C15 C16 B1 165.0(2) . . . . ?
Rh3 C15 C16 B1 -72.55(9) . . . . ?
C30 N2 C16 C15 -161.91(16) . . . . ?
B1 N2 C16 C15 -2.71(13) . . . . ?
Rh3 N2 C16 C15 71.90(10) . . . . ?
C30 N2 C16 C17 2.1(3) . . . . ?
B1 N2 C16 C17 161.33(18) . . . . ?
Rh3 N2 C16 C17 -124.06(18) . . . . ?
C30 N2 C16 Rh3 126.19(16) . . . . ?
B1 N2 C16 Rh3 -74.61(9) . . . . ?
C30 N2 C16 B1 -159.2(2) . . . . ?
Rh3 N2 C16 B1 74.61(9) . . . . ?
N2 B1 C21 C26 -80.8(2) . . . . ?
C15 B1 C21 C26 123.9(2) . . . . ?
C16 B1 C21 C26 -152.3(5) . . . . ?
Rh3 B1 C21 C26 17.7(3) . . . . ?
N2 B1 C21 C22 101.0(2) . . . . ?
C15 B1 C21 C22 -54.3(3) . . . . ?
C16 B1 C21 C22 29.4(7) . . . . ?
Rh3 B1 C21 C22 -160.57(14) . . . . ?
C26 C21 C22 C23 -0.9(2) . . . . ?
B1 C21 C22 C23 177.51(16) . . . . ?
C26 C21 C22 C27 178.89(16) . . . . ?
B1 C21 C22 C27 -2.7(2) . . . . ?
C21 C22 C23 C24 -1.0(3) . . . . ?
C27 C22 C23 C24 179.28(17) . . . . ?
C22 C23 C24 C25 1.9(3) . . . . ?
C22 C23 C24 C28 -175.63(17) . . . . ?
C23 C24 C25 C26 -1.1(3) . . . . ?
C28 C24 C25 C26 176.47(17) . . . . ?
C24 C25 C26 C21 -0.7(3) . . . . ?
C24 C25 C26 C29 179.45(17) . . . . ?
C22 C21 C26 C25 1.7(2) . . . . ?
B1 C21 C26 C25 -176.53(16) . . . . ?
C22 C21 C26 C29 -178.51(16) . . . . ?
B1 C21 C26 C29 3.3(3) . . . . ?
C16 N2 C30 C33 -47.5(2) . . . . ?
B1 N2 C30 C33 163.30(17) . . . . ?
Rh3 N2 C30 C33 47.4(2) . . . . ?
C16 N2 C30 C32 -167.01(16) . . . . ?
B1 N2 C30 C32 43.7(2) . . . . ?
Rh3 N2 C30 C32 -72.13(18) . . . . ?
C16 N2 C30 C31 74.3(2) . . . . ?
B1 N2 C30 C31 -75.0(2) . . . . ?
Rh3 N2 C30 C31 169.14(13) . . . . ?

_refine_diff_density_max         0.837
_refine_diff_density_min         -0.289
_refine_diff_density_rms         0.061

_shelx_res_file                  
;
TITL test_a.res in P2(1)/n
    test_a.res
    created by SHELXL-2017/1 at 14:12:21 on 23-May-2019
REM Old TITL test in P2(1)/n
REM SHELXT solution in P2(1)/n
REM R1 0.079,  Rweak 0.002,  Alpha 0.020,  Orientation as input
REM Formula found by SHELXT:  C28 N2 Cl2 Rh
CELL  0.71073  17.7285   9.7667  19.2281   90.000  115.848   90.000
ZERR    4.000   0.0074   0.0035   0.0079    0.000    0.010    0.000
LATT  1
SYMM 1/2-X, 1/2+Y, 1/2-Z
SFAC C H B N P CL RH
UNIT 112 188 4 4 4 4 4
TEMP -173.000
SIZE 0.224 0.246 0.299
L.S. 10
BOND $H
LIST 4
acta 52
conf
shel 999 0.8
FMAP 2
PLAN 20
WGHT    0.025300    2.191800
FVAR       0.29349
B1    3    0.422851    0.580382    0.673528    11.00000    0.01543    0.01665 =
         0.01326    0.00087    0.00641    0.00315
N2    4    0.382839    0.528076    0.724048    11.00000    0.01338    0.01438 =
         0.01359   -0.00090    0.00593    0.00000
RH3   7    0.285829    0.518232    0.610166    11.00000    0.01190    0.01195 =
         0.01229   -0.00100    0.00564    0.00034
P5    5    0.209963    0.463734    0.480799    11.00000    0.01512    0.01612 =
         0.01242   -0.00035    0.00494   -0.00028
CL4   6    0.174117    0.643292    0.613529    11.00000    0.01562    0.02928 =
         0.02451   -0.00975    0.00663    0.00452
C6    1    0.241687    0.300879    0.452264    11.00000    0.02276    0.02184 =
         0.02281   -0.00697    0.00636    0.00239
AFIX  13
H6    2    0.302459    0.312879    0.465526    11.00000   -1.20000
AFIX   0
C7    1    0.238602    0.179640    0.500138    11.00000    0.08235    0.02051 =
         0.04810    0.00143    0.02702    0.01168
AFIX 137
H7A   2    0.180591    0.147894    0.481352    11.00000   -1.50000
H7B   2    0.259820    0.207205    0.554402    11.00000   -1.50000
H7C   2    0.273401    0.105416    0.495620    11.00000   -1.50000
AFIX   0
C8    1    0.200791    0.263646    0.366915    11.00000    0.06589    0.04029 =
         0.02773   -0.01351    0.01021    0.01401
AFIX 137
H8A   2    0.203670    0.342189    0.336444    11.00000   -1.50000
H8B   2    0.142014    0.239060    0.351229    11.00000   -1.50000
H8C   2    0.230341    0.185701    0.358082    11.00000   -1.50000
AFIX   0
C9    1    0.226426    0.591611    0.417812    11.00000    0.03364    0.02669 =
         0.01523    0.00340    0.00721   -0.00618
AFIX  13
H9    2    0.194411    0.560845    0.363052    11.00000   -1.20000
AFIX   0
C10   1    0.318431    0.601488    0.434706    11.00000    0.03987    0.06609 =
         0.03697    0.01611    0.01719   -0.01757
AFIX 137
H10A  2    0.338046    0.512042    0.426203    11.00000   -1.50000
H10B  2    0.351393    0.629476    0.488545    11.00000   -1.50000
H10C  2    0.325136    0.669311    0.400254    11.00000   -1.50000
AFIX   0
C11   1    0.191962    0.731411    0.426013    11.00000    0.07300    0.02190 =
         0.02970    0.00712    0.01500   -0.00340
AFIX 137
H11A  2    0.205415    0.799604    0.395738    11.00000   -1.50000
H11B  2    0.217414    0.758604    0.480525    11.00000   -1.50000
H11C  2    0.131007    0.725463    0.407021    11.00000   -1.50000
AFIX   0
C12   1    0.094994    0.465486    0.447646    11.00000    0.01505    0.03026 =
         0.01837   -0.00374    0.00427    0.00062
AFIX  13
H12   2    0.082682    0.554755    0.466028    11.00000   -1.20000
AFIX   0
C13   1    0.067346    0.356195    0.487933    11.00000    0.02238    0.05201 =
         0.03934    0.00331    0.01204   -0.01015
AFIX 137
H13A  2    0.008154    0.369866    0.475846    11.00000   -1.50000
H13B  2    0.101322    0.362785    0.543918    11.00000   -1.50000
H13C  2    0.074737    0.265477    0.470006    11.00000   -1.50000
AFIX   0
C14   1    0.039973    0.463796    0.360559    11.00000    0.02100    0.06726 =
         0.02077   -0.00655    0.00027    0.00477
AFIX 137
H14A  2    0.057261    0.537711    0.336167    11.00000   -1.50000
H14B  2   -0.018740    0.477029    0.350338    11.00000   -1.50000
H14C  2    0.046084    0.375565    0.339279    11.00000   -1.50000
AFIX   0
C15   1    0.409014    0.435820    0.637075    11.00000    0.01304    0.01372 =
         0.01566    0.00151    0.00589    0.00100
C16   1    0.375724    0.394589    0.689846    11.00000    0.01393    0.01458 =
         0.01538    0.00005    0.00541    0.00132
C17   1    0.363173    0.259939    0.718762    11.00000    0.03083    0.01606 =
         0.02555    0.00431    0.01707    0.00212
AFIX 137
H17A  2    0.307907    0.257710    0.718758    11.00000   -1.50000
H17B  2    0.406710    0.245866    0.771499    11.00000   -1.50000
H17C  2    0.366604    0.187192    0.685153    11.00000   -1.50000
AFIX   0
C18   1    0.435886    0.353815    0.591149    11.00000    0.01503    0.01543 =
         0.01648    0.00141    0.00679   -0.00010
C19   1    0.460742    0.287758    0.553091    11.00000    0.01747    0.02077 =
         0.01845   -0.00115    0.00809    0.00143
C20   1    0.484132    0.205626    0.501754    11.00000    0.02953    0.03133 =
         0.02495   -0.00858    0.01569    0.00233
AFIX 137
H20A  2    0.444350    0.129932    0.480308    11.00000   -1.50000
H20B  2    0.540716    0.168774    0.531045    11.00000   -1.50000
H20C  2    0.482976    0.263236    0.459571    11.00000   -1.50000
AFIX   0
C21   1    0.478135    0.708441    0.678304    11.00000    0.01652    0.01867 =
         0.01359   -0.00187    0.00811   -0.00215
C22   1    0.565535    0.685643    0.707374    11.00000    0.01829    0.02559 =
         0.01464   -0.00206    0.00835   -0.00163
C23   1    0.618414    0.792727    0.710637    11.00000    0.01620    0.03421 =
         0.01765   -0.00363    0.00790   -0.00537
AFIX  43
H23   2    0.676974    0.776272    0.731003    11.00000   -1.20000
AFIX   0
C24   1    0.588081    0.923151    0.684964    11.00000    0.02752    0.02728 =
         0.01671   -0.00671    0.01350   -0.01223
C25   1    0.503011    0.945790    0.657735    11.00000    0.02953    0.01756 =
         0.01768   -0.00263    0.01361   -0.00490
AFIX  43
H25   2    0.481477    1.034995    0.640790    11.00000   -1.20000
AFIX   0
C26   1    0.447832    0.841375    0.654417    11.00000    0.02084    0.01866 =
         0.01703   -0.00276    0.01126   -0.00314
C27   1    0.602165    0.545296    0.735354    11.00000    0.01540    0.02879 =
         0.02832    0.00141    0.00558    0.00296
AFIX 137
H27A  2    0.586369    0.483510    0.691045    11.00000   -1.50000
H27B  2    0.580490    0.509446    0.770716    11.00000   -1.50000
H27C  2    0.663380    0.551951    0.762440    11.00000   -1.50000
AFIX   0
C28   1    0.646105    1.035092    0.683915    11.00000    0.03092    0.03848 =
         0.02996   -0.00221    0.01684   -0.01596
AFIX 137
H28A  2    0.656866    1.024227    0.638367    11.00000   -1.50000
H28B  2    0.699134    1.029421    0.730790    11.00000   -1.50000
H28C  2    0.620040    1.124407    0.681907    11.00000   -1.50000
AFIX   0
C29   1    0.356131    0.876084    0.624509    11.00000    0.02473    0.01520 =
         0.04332    0.00496    0.01521    0.00119
AFIX 137
H29A  2    0.337158    0.923701    0.574872    11.00000   -1.50000
H29B  2    0.347913    0.935438    0.661730    11.00000   -1.50000
H29C  2    0.323720    0.791673    0.617485    11.00000   -1.50000
AFIX   0
C30   1    0.382437    0.569929    0.798222    11.00000    0.02341    0.02357 =
         0.01446   -0.00266    0.01083   -0.00117
C31   1    0.466990    0.529824    0.863752    11.00000    0.02871    0.05302 =
         0.01465   -0.00282    0.00588    0.00216
AFIX 137
H31A  2    0.473518    0.430121    0.864480    11.00000   -1.50000
H31B  2    0.469348    0.560323    0.913216    11.00000   -1.50000
H31C  2    0.512261    0.573341    0.855530    11.00000   -1.50000
AFIX   0
C32   1    0.371433    0.725038    0.794487    11.00000    0.03828    0.02194 =
         0.02706   -0.01077    0.02188   -0.00878
AFIX 137
H32A  2    0.418593    0.768055    0.789176    11.00000   -1.50000
H32B  2    0.369674    0.757549    0.841975    11.00000   -1.50000
H32C  2    0.318961    0.749179    0.749908    11.00000   -1.50000
AFIX   0
C33   1    0.310640    0.502461    0.808808    11.00000    0.03028    0.02336 =
         0.02332   -0.00019    0.01918    0.00042
AFIX 137
H33A  2    0.258123    0.516617    0.762261    11.00000   -1.50000
H33B  2    0.306065    0.543274    0.853375    11.00000   -1.50000
H33C  2    0.321555    0.404098    0.817597    11.00000   -1.50000
AFIX   0
HKLF 4


REM  test_a.res in P2(1)/n
REM R1 =  0.0224 for    5556 Fo > 4sig(Fo)  and  0.0264 for all    6125 data
REM    312 parameters refined using      0 restraints

END

WGHT      0.0253      2.1918

REM Highest difference peak  0.837,  deepest hole -0.289,  1-sigma level  0.061
Q1    1   0.3352  0.5406  0.6479  11.00000  0.05    0.84
Q2    1   0.2825  0.5734  0.5731  11.00000  0.05    0.47
Q3    1   0.2973  0.4569  0.5791  11.00000  0.05    0.41
Q4    1   0.2262  0.5148  0.5709  11.00000  0.05    0.41
Q5    1   0.4450  0.6522  0.6698  11.00000  0.05    0.40
Q6    1   0.1455  0.4699  0.4589  11.00000  0.05    0.39
Q7    1   0.2232  0.5250  0.4447  11.00000  0.05    0.39
Q8    1   0.2811  0.4597  0.6479  11.00000  0.05    0.38
Q9    1   0.5200  0.6950  0.6980  11.00000  0.05    0.36
Q10   1   0.2486  0.5093  0.5243  11.00000  0.05    0.36
Q11   1   0.4010  0.3896  0.6671  11.00000  0.05    0.34
Q12   1   0.4381  0.4883  0.6599  11.00000  0.05    0.33
Q13   1   0.4205  0.5437  0.8305  11.00000  0.05    0.33
Q14   1   0.4603  0.7610  0.6510  11.00000  0.05    0.33
Q15   1   0.2181  0.3779  0.4608  11.00000  0.05    0.32
Q16   1   0.4016  0.5657  0.7003  11.00000  0.05    0.32
Q17   1   0.3747  0.6403  0.7963  11.00000  0.05    0.32
Q18   1   0.6171  0.9740  0.6903  11.00000  0.05    0.32
Q19   1   0.6007  0.8573  0.6808  11.00000  0.05    0.31
Q20   1   0.4765  0.8800  0.6478  11.00000  0.05    0.31
;
_shelx_res_checksum              1490
####################################################################### 
# 
# This file contains crystal structure data downloaded from the 
# Cambridge Structural Database (CSD) hosted by the Cambridge 
# Crystallographic Data Centre (CCDC).
# 
# Full information about CCDC data access policies and citation 
# guidelines are available at http://www.ccdc.cam.ac.uk/access/V1 
# 
# Audit and citation data items may have been added by the CCDC. 
# Please retain this information to preserve the provenance of 
# this file and to allow appropriate attribution of the data. 
# 
#######################################################################

data_test_a_CCDC7
_database_code_depnum_ccdc_archive 'CCDC 1997145'
loop_
_audit_author_name
_audit_author_address
'Merlin Hess'
;Julius Maximilians Universitaet Wuerzburg
Germany
;
_audit_update_record             
;
2020-04-15 deposited with the CCDC.	2020-08-07 downloaded from the CCDC.
;


_audit_creation_method           SHELXL-2018/3
_shelx_SHELXL_version_number     2018/3
_chemical_name_systematic        ?
_chemical_name_common            ?
_chemical_melting_point          ?
_chemical_formula_moiety         'C32 H52 B Cl N2 P Rh'
_chemical_formula_sum            'C32 H52 B Cl N2 P Rh'
_chemical_formula_weight         644.89

loop_
_atom_type_symbol
_atom_type_description
_atom_type_scat_dispersion_real
_atom_type_scat_dispersion_imag
_atom_type_scat_source
C C 0.0033 0.0016 'International Tables Vol C Tables 4.2.6.8 and 6.1.1.4'
H H 0.0000 0.0000 'International Tables Vol C Tables 4.2.6.8 and 6.1.1.4'
B B 0.0013 0.0007 'International Tables Vol C Tables 4.2.6.8 and 6.1.1.4'
N N 0.0061 0.0033 'International Tables Vol C Tables 4.2.6.8 and 6.1.1.4'
P P 0.1023 0.0942 'International Tables Vol C Tables 4.2.6.8 and 6.1.1.4'
Cl Cl 0.1484 0.1585 'International Tables Vol C Tables 4.2.6.8 and 6.1.1.4'
Rh Rh -1.1178 0.9187 'International Tables Vol C Tables 4.2.6.8 and 6.1.1.4'

_space_group_crystal_system      monoclinic
_space_group_IT_number           14
_space_group_name_H-M_alt        'P 21/n'
_space_group_name_Hall           '-P 2yn'

_shelx_space_group_comment       
;
The symmetry employed for this shelxl refinement is uniquely defined
by the following loop, which should always be used as a source of
symmetry information in preference to the above space-group names.
They are only intended as comments.
;

loop_
_space_group_symop_operation_xyz
'x, y, z'
'-x+1/2, y+1/2, -z+1/2'
'-x, -y, -z'
'x-1/2, -y-1/2, z-1/2'

_cell_length_a                   8.3899(14)
_cell_length_b                   20.844(4)
_cell_length_c                   19.120(3)
_cell_angle_alpha                90
_cell_angle_beta                 93.632(11)
_cell_angle_gamma                90
_cell_volume                     3336.9(10)
_cell_formula_units_Z            4
_cell_measurement_temperature    100(2)
_cell_measurement_reflns_used    9900
_cell_measurement_theta_min      2.77
_cell_measurement_theta_max      27.10
_cell_special_details            
;
To simulate systematic errors the final estimation of uncertainties in unit cell
parameters were based on 32 Monte-Carlo simulations.
;

_exptl_special_details           
;
The crystal was immersed in a film of perfluoropolyether oil, mounted on a 
polyimide microloop (MicroMounts of MiTeGen) and transferred to stream of cold 
nitrogen (Bruker Kryoflex2).
;
_exptl_crystal_description       block
_exptl_crystal_colour            orange
_exptl_crystal_density_meas      ?
_exptl_crystal_density_method    ?
_exptl_crystal_density_diffrn    1.284
_exptl_crystal_F_000             1360
_exptl_transmission_factor_min   ?
_exptl_transmission_factor_max   ?
_exptl_crystal_size_max          0.286
_exptl_crystal_size_mid          0.194
_exptl_crystal_size_min          0.158
_exptl_absorpt_coefficient_mu    0.662
_shelx_estimated_absorpt_T_min   0.833
_shelx_estimated_absorpt_T_max   0.903
_exptl_absorpt_correction_type   multi-scan
_exptl_absorpt_correction_T_min  0.7106
_exptl_absorpt_correction_T_max  0.7455
loop_
_exptl_crystal_face_index_h
_exptl_crystal_face_index_k
_exptl_crystal_face_index_l
_exptl_crystal_face_perp_dist
0.00 2.00 -1.00 0.1380
1.00 -2.00 1.00 0.0790
2.00 -2.00 1.00 0.0940
-1.00 2.00 -1.00 0.0760
-2.00 2.00 -1.00 0.0690
-1.00 -2.00 1.00 0.0240
1.00 2.00 -1.00 0.1410
-2.00 -1.00 1.00 0.0270
2.00 1.00 -1.00 0.1260
-1.00 1.00 0.00 0.0680
2.00 1.00 -2.00 0.1330
-1.00 0.00 1.00 0.0440
1.00 0.00 -1.00 0.1250
-1.00 1.00 1.00 0.0680
-1.00 2.00 1.00 0.0860
1.00 -2.00 -1.00 0.0930
1.00 1.00 -2.00 0.1490
1.00 0.00 -2.00 0.1300
-1.00 -1.00 2.00 0.0430
-1.00 0.00 2.00 0.0500
0.00 1.00 0.00 0.1270
0.00 -1.00 0.00 0.0380
0.00 2.00 1.00 0.1120
0.00 1.00 1.00 0.0990
0.00 -1.00 -1.00 0.0800
0.00 1.00 2.00 0.0920
0.00 -1.00 -2.00 0.0950
0.00 0.00 1.00 0.0690
0.00 0.00 -1.00 0.1060
0.00 -1.00 2.00 0.0490
0.00 1.00 -2.00 0.1320
1.00 2.00 2.00 0.1180
-1.00 -2.00 -2.00 0.0580

_exptl_absorpt_process_details   'SadAbs 2016/2 (Bruker AXS)'
_exptl_absorpt_special_details   ?
_diffrn_ambient_temperature      100(2)
_diffrn_radiation_wavelength     0.71073
_diffrn_radiation_type           MoK\a
_diffrn_radiation_monochromator  'multi-layer mirror'
_diffrn_source                   'microfocus sealed tube (Incoatec ImS)'
_diffrn_measurement_device_type  'Bruker D8 Quest'
_diffrn_measurement_method       '\f and \w scans'
_diffrn_detector                 'CMOS area detector (Photon II)'
_diffrn_detector_area_resol_mean 7.5
_diffrn_reflns_number            53845
_diffrn_reflns_av_unetI/netI     0.0232
_diffrn_reflns_av_R_equivalents  0.0452
_diffrn_reflns_limit_h_min       -10
_diffrn_reflns_limit_h_max       10
_diffrn_reflns_limit_k_min       -26
_diffrn_reflns_limit_k_max       26
_diffrn_reflns_limit_l_min       -23
_diffrn_reflns_limit_l_max       23
_diffrn_reflns_theta_min         2.348
_diffrn_reflns_theta_max         26.371
_diffrn_reflns_theta_full        26.000
_diffrn_measured_fraction_theta_max 0.999
_diffrn_measured_fraction_theta_full 0.999
_diffrn_reflns_Laue_measured_fraction_max 0.999
_diffrn_reflns_Laue_measured_fraction_full 0.999
_diffrn_reflns_point_group_measured_fraction_max 0.999
_diffrn_reflns_point_group_measured_fraction_full 0.999
_reflns_number_total             6821
_reflns_number_gt                6176
_reflns_threshold_expression     'I > 2\s(I)'
_reflns_Friedel_coverage         0.000
_reflns_Friedel_fraction_max     .
_reflns_Friedel_fraction_full    .

_reflns_special_details          
;
 Reflections were merged by SHELXL according to the crystal
 class for the calculation of statistics and refinement.
 
 _reflns_Friedel_fraction is defined as the number of unique
 Friedel pairs measured divided by the number that would be
 possible theoretically, ignoring centric projections and
 systematic absences.
;

_computing_data_collection       'APEX2 ver. 2014.9 (Bruker AXS)'
_computing_cell_refinement       'Saint+ ver. V8.37A (Bruker AXS)'
_computing_data_reduction        'Saint+ ver. V8.37A (Bruker AXS)'
_computing_structure_solution    'SHELXT (Sheldrick, 2014)'
_computing_structure_refinement  'SHELXL-2018/3 (Sheldrick, 2018)'
_computing_molecular_graphics    'ShelXLe (Huebschle et all, 2011)'
_computing_publication_material  'SHELXL-2018/3 (Sheldrick, 2018)'
_refine_special_details          
;

 Refinement of F^2^ against ALL reflections. The weighted R-factor wR and 
goodness of fit S are based on F^2^, conventional R-factors R are based on F, 
with F set to zero for negative F^2^. The threshold expression of F^2^ > 
2sigma(F^2^) is used only for calculating R-factors(gt) etc. and is not 
relevant to the choice of reflections for refinement. R-factors based on F^2^ 
are statistically about twice as large as those based on F, and R-factors 
based on ALL data will be even larger.
The most disagreeable reflection was omitted.
;
_refine_ls_structure_factor_coef Fsqd
_refine_ls_matrix_type           full
_refine_ls_weighting_scheme      calc
_refine_ls_weighting_details     
'w=1/[\s^2^(Fo^2^)+(0.0261P)^2^+1.4727P] where P=(Fo^2^+2Fc^2^)/3'
_atom_sites_solution_primary     dual
_atom_sites_solution_secondary   difmap
_atom_sites_solution_hydrogens   geom
_refine_ls_hydrogen_treatment    constr
_refine_ls_extinction_method     none
_refine_ls_extinction_coef       .
_refine_ls_number_reflns         6821
_refine_ls_number_parameters     357
_refine_ls_number_restraints     0
_refine_ls_R_factor_all          0.0277
_refine_ls_R_factor_gt           0.0236
_refine_ls_wR_factor_ref         0.0609
_refine_ls_wR_factor_gt          0.0583
_refine_ls_goodness_of_fit_ref   1.035
_refine_ls_restrained_S_all      1.035
_refine_ls_shift/su_max          0.005
_refine_ls_shift/su_mean         0.000

loop_
_atom_site_label
_atom_site_type_symbol
_atom_site_fract_x
_atom_site_fract_y
_atom_site_fract_z
_atom_site_U_iso_or_equiv
_atom_site_adp_type
_atom_site_occupancy
_atom_site_site_symmetry_order
_atom_site_calc_flag
_atom_site_refinement_flags_posn
_atom_site_refinement_flags_adp
_atom_site_refinement_flags_occupancy
_atom_site_disorder_assembly
_atom_site_disorder_group
Rh1 Rh 0.31252(2) 0.54369(2) 0.76277(2) 0.02634(5) Uani 1 1 d . . . . .
Cl1 Cl 0.45372(6) 0.61041(2) 0.84555(3) 0.04315(12) Uani 1 1 d . . . . .
P1 P 0.20772(5) 0.48270(2) 0.84791(2) 0.02779(10) Uani 1 1 d . . . . .
C1 C 0.1874(2) 0.50632(9) 0.67055(9) 0.0327(4) Uani 1 1 d . . . . .
H1 H 0.096521 0.475525 0.663004 0.039 Uiso 1 1 calc R U . . .
N1 N 0.38661(17) 0.56788(7) 0.66083(8) 0.0305(3) Uani 1 1 d . . . . .
B1 B 0.2078(2) 0.57781(10) 0.65233(11) 0.0334(4) Uani 1 1 d . . . . .
C2 C 0.3572(2) 0.49891(9) 0.67190(9) 0.0317(4) Uani 1 1 d . . . . .
N2 N 0.7413(3) 0.27841(10) 0.63595(12) 0.0698(6) Uani 1 1 d . . . . .
C3 C 0.1042(2) 0.63510(9) 0.62080(11) 0.0374(4) Uani 1 1 d . . . . .
C6 C -0.0878(3) 0.73253(11) 0.55566(14) 0.0538(6) Uani 1 1 d . . . . .
C5 C -0.0446(2) 0.73463(10) 0.62645(13) 0.0500(5) Uani 1 1 d . . . . .
H5 H -0.080590 0.769433 0.653396 0.060 Uiso 1 1 calc R U . . .
C4 C 0.0504(2) 0.68718(10) 0.65986(12) 0.0421(5) Uani 1 1 d . . . . .
C8 C 0.0607(2) 0.63269(10) 0.54842(12) 0.0447(5) Uani 1 1 d . . . . .
C7 C -0.0344(3) 0.68156(11) 0.51751(13) 0.0539(6) Uani 1 1 d . . . . .
H7 H -0.062913 0.679541 0.468680 0.065 Uiso 1 1 calc R U . . .
C9 C 0.0898(3) 0.69284(11) 0.73731(13) 0.0560(6) Uani 1 1 d . . . . .
H9A H 0.089622 0.738170 0.750902 0.084 Uiso 1 1 calc R U . . .
H9B H 0.195724 0.674467 0.748941 0.084 Uiso 1 1 calc R U . . .
H9C H 0.009907 0.669570 0.762629 0.084 Uiso 1 1 calc R U . . .
C10 C -0.1909(3) 0.78416(13) 0.52021(18) 0.0766(9) Uani 1 1 d . . . . .
H10A H -0.153682 0.792864 0.473579 0.115 Uiso 1 1 calc R U . . .
H10B H -0.183514 0.823434 0.548408 0.115 Uiso 1 1 calc R U . . .
H10C H -0.302109 0.769610 0.515692 0.115 Uiso 1 1 calc R U . . .
C11 C 0.1157(3) 0.57924(12) 0.50236(13) 0.0625(7) Uani 1 1 d . . . . .
H11A H 0.027359 0.566122 0.469469 0.094 Uiso 1 1 calc R U . . .
H11B H 0.150338 0.542574 0.531592 0.094 Uiso 1 1 calc R U . . .
H11C H 0.205061 0.594347 0.476141 0.094 Uiso 1 1 calc R U . . .
C12 C 0.5296(2) 0.60285(10) 0.63805(10) 0.0392(4) Uani 1 1 d . . . . .
C13 C 0.5653(4) 0.57910(18) 0.56565(14) 0.0854(10) Uani 1 1 d . . . . .
H13A H 0.660465 0.600920 0.550305 0.128 Uiso 1 1 calc R U . . .
H13B H 0.474107 0.588331 0.532594 0.128 Uiso 1 1 calc R U . . .
H13C H 0.584300 0.532721 0.567310 0.128 Uiso 1 1 calc R U . . .
C14 C 0.6752(3) 0.59224(13) 0.68793(14) 0.0589(6) Uani 1 1 d . . . . .
H14A H 0.762063 0.620331 0.674746 0.088 Uiso 1 1 calc R U . . .
H14B H 0.709305 0.547372 0.685357 0.088 Uiso 1 1 calc R U . . .
H14C H 0.648353 0.602156 0.735877 0.088 Uiso 1 1 calc R U . . .
C15 C 0.4878(3) 0.67349(12) 0.63753(19) 0.0780(9) Uani 1 1 d . . . . .
H15A H 0.580712 0.698591 0.625187 0.117 Uiso 1 1 calc R U . . .
H15B H 0.456939 0.686294 0.684100 0.117 Uiso 1 1 calc R U . . .
H15C H 0.398650 0.681332 0.602952 0.117 Uiso 1 1 calc R U . . .
C16 C 0.4608(2) 0.44328(9) 0.66245(10) 0.0342(4) Uani 1 1 d . . . . .
C17 C 0.6015(2) 0.43268(10) 0.70296(11) 0.0425(5) Uani 1 1 d . . . . .
H17 H 0.635804 0.463674 0.737097 0.051 Uiso 1 1 calc R U . . .
C18 C 0.6929(3) 0.37854(10) 0.69512(12) 0.0490(5) Uani 1 1 d . . . . .
H18 H 0.788185 0.372851 0.724055 0.059 Uiso 1 1 calc R U . . .
C19 C 0.6474(3) 0.33156(10) 0.64492(12) 0.0474(5) Uani 1 1 d . . . . .
C20 C 0.5031(3) 0.34150(10) 0.60558(12) 0.0498(5) Uani 1 1 d . . . . .
H20 H 0.466567 0.310219 0.572161 0.060 Uiso 1 1 calc R U . . .
C21 C 0.4127(3) 0.39608(10) 0.61448(11) 0.0426(5) Uani 1 1 d . . . . .
H21 H 0.315146 0.401375 0.587036 0.051 Uiso 1 1 calc R U . . .
C22 C 0.8902(4) 0.27122(16) 0.6771(2) 0.1024(13) Uani 1 1 d . . . . .
H22A H 0.946560 0.233236 0.661256 0.154 Uiso 1 1 calc R U . . .
H22B H 0.868871 0.266168 0.726619 0.154 Uiso 1 1 calc R U . . .
H22C H 0.956461 0.309368 0.671466 0.154 Uiso 1 1 calc R U . . .
C23 C 0.6970(4) 0.23145(13) 0.58355(18) 0.0875(10) Uani 1 1 d . . . . .
H23A H 0.776131 0.196803 0.585407 0.131 Uiso 1 1 calc R U . . .
H23B H 0.692887 0.251582 0.537153 0.131 Uiso 1 1 calc R U . . .
H23C H 0.591793 0.213856 0.592259 0.131 Uiso 1 1 calc R U . . .
C24 C 0.3601(2) 0.46486(9) 0.91999(10) 0.0346(4) Uani 1 1 d . . . . .
H24 H 0.382921 0.507043 0.943448 0.041 Uiso 1 1 calc R U . . .
C25 C 0.5197(2) 0.44345(11) 0.89316(12) 0.0468(5) Uani 1 1 d . . . . .
H25A H 0.599557 0.439925 0.932661 0.070 Uiso 1 1 calc R U . . .
H25B H 0.555367 0.475064 0.859574 0.070 Uiso 1 1 calc R U . . .
H25C H 0.506436 0.401645 0.870063 0.070 Uiso 1 1 calc R U . . .
C26 C 0.3078(3) 0.42065(12) 0.97803(11) 0.0547(6) Uani 1 1 d . . . . .
H26A H 0.389049 0.420964 1.017199 0.082 Uiso 1 1 calc R U . . .
H26B H 0.294984 0.376885 0.959814 0.082 Uiso 1 1 calc R U . . .
H26C H 0.205951 0.435751 0.994318 0.082 Uiso 1 1 calc R U . . .
C27 C 0.1122(2) 0.40640(9) 0.81646(10) 0.0382(4) Uani 1 1 d . . . . .
H27 H 0.045574 0.418152 0.773149 0.046 Uiso 1 1 calc R U . . .
C28 C 0.2348(3) 0.35837(10) 0.79255(13) 0.0547(6) Uani 1 1 d . . . . .
H28A H 0.179947 0.324184 0.765324 0.082 Uiso 1 1 calc R U . . .
H28B H 0.293496 0.339769 0.833629 0.082 Uiso 1 1 calc R U . . .
H28C H 0.309754 0.380306 0.763356 0.082 Uiso 1 1 calc R U . . .
C29 C -0.0034(3) 0.37354(11) 0.86479(12) 0.0520(6) Uani 1 1 d . . . . .
H29A H -0.053534 0.336582 0.840555 0.078 Uiso 1 1 calc R U . . .
H29B H -0.086063 0.404119 0.876828 0.078 Uiso 1 1 calc R U . . .
H29C H 0.055907 0.359037 0.907702 0.078 Uiso 1 1 calc R U . . .
C30 C 0.0451(2) 0.52306(9) 0.89226(10) 0.0345(4) Uani 1 1 d . . . . .
H30 H 0.004506 0.492595 0.927428 0.041 Uiso 1 1 calc R U . . .
C31 C -0.0925(2) 0.53855(11) 0.83848(13) 0.0495(5) Uani 1 1 d . . . . .
H31A H -0.179293 0.559170 0.862113 0.074 Uiso 1 1 calc R U . . .
H31B H -0.131778 0.498804 0.816084 0.074 Uiso 1 1 calc R U . . .
H31C H -0.054590 0.567606 0.802820 0.074 Uiso 1 1 calc R U . . .
C32 C 0.1027(3) 0.58398(10) 0.93103(12) 0.0474(5) Uani 1 1 d . . . . .
H32A H 0.012704 0.604237 0.952714 0.071 Uiso 1 1 calc R U . . .
H32B H 0.146819 0.613886 0.897744 0.071 Uiso 1 1 calc R U . . .
H32C H 0.185546 0.572750 0.967428 0.071 Uiso 1 1 calc R U . . .

loop_
_atom_site_aniso_label
_atom_site_aniso_U_11
_atom_site_aniso_U_22
_atom_site_aniso_U_33
_atom_site_aniso_U_23
_atom_site_aniso_U_13
_atom_site_aniso_U_12
Rh1 0.02727(8) 0.02666(8) 0.02485(8) 0.00251(5) -0.00016(5) -0.00427(5)
Cl1 0.0511(3) 0.0420(3) 0.0355(3) -0.00139(19) -0.0036(2) -0.0185(2)
P1 0.0283(2) 0.0291(2) 0.0257(2) 0.00316(17) -0.00018(17) -0.00455(17)
C1 0.0347(9) 0.0353(9) 0.0270(9) 0.0021(7) -0.0057(7) -0.0069(7)
N1 0.0314(8) 0.0340(8) 0.0261(7) 0.0044(6) 0.0012(6) -0.0043(6)
B1 0.0343(11) 0.0372(11) 0.0285(10) 0.0037(8) 0.0001(8) -0.0044(8)
C2 0.0369(9) 0.0331(9) 0.0245(9) 0.0006(7) -0.0020(7) -0.0038(7)
N2 0.0868(16) 0.0463(11) 0.0741(15) -0.0203(10) -0.0118(12) 0.0230(11)
C3 0.0303(9) 0.0384(10) 0.0431(11) 0.0109(8) -0.0019(8) -0.0061(8)
C6 0.0411(11) 0.0428(12) 0.0755(17) 0.0200(11) -0.0106(11) -0.0042(9)
C5 0.0406(11) 0.0380(11) 0.0713(16) 0.0115(10) 0.0028(10) -0.0001(9)
C4 0.0355(10) 0.0376(10) 0.0534(13) 0.0098(9) 0.0034(9) -0.0040(8)
C8 0.0420(11) 0.0441(11) 0.0465(12) 0.0105(9) -0.0079(9) -0.0086(9)
C7 0.0490(12) 0.0580(14) 0.0523(14) 0.0203(11) -0.0172(10) -0.0099(11)
C9 0.0694(16) 0.0462(12) 0.0527(14) 0.0050(10) 0.0059(11) 0.0054(11)
C10 0.0688(17) 0.0560(15) 0.102(2) 0.0248(15) -0.0225(16) 0.0085(13)
C11 0.0773(17) 0.0610(15) 0.0469(14) 0.0029(11) -0.0144(12) 0.0000(13)
C12 0.0355(10) 0.0469(11) 0.0358(10) 0.0090(8) 0.0058(8) -0.0096(8)
C13 0.0791(19) 0.136(3) 0.0444(15) -0.0079(16) 0.0270(14) -0.0449(19)
C14 0.0343(11) 0.0787(17) 0.0631(15) 0.0191(13) -0.0014(10) -0.0134(11)
C15 0.0506(14) 0.0478(14) 0.136(3) 0.0307(16) 0.0112(16) -0.0129(11)
C16 0.0410(10) 0.0339(9) 0.0277(9) -0.0012(7) 0.0016(7) -0.0016(8)
C17 0.0486(11) 0.0396(10) 0.0381(11) -0.0099(8) -0.0060(9) 0.0042(9)
C18 0.0532(13) 0.0451(12) 0.0472(13) -0.0072(10) -0.0093(10) 0.0087(10)
C19 0.0626(14) 0.0349(10) 0.0442(12) -0.0044(9) 0.0007(10) 0.0071(9)
C20 0.0645(14) 0.0416(11) 0.0425(12) -0.0142(9) -0.0024(10) -0.0030(10)
C21 0.0498(12) 0.0430(11) 0.0340(10) -0.0053(8) -0.0042(9) -0.0028(9)
C22 0.119(3) 0.073(2) 0.110(3) -0.0280(19) -0.032(2) 0.059(2)
C23 0.108(2) 0.0496(15) 0.103(3) -0.0359(16) -0.0057(19) 0.0161(16)
C24 0.0348(9) 0.0386(10) 0.0295(9) 0.0058(7) -0.0039(7) -0.0033(8)
C25 0.0361(10) 0.0553(13) 0.0480(13) 0.0057(10) -0.0048(9) 0.0061(9)
C26 0.0517(13) 0.0743(16) 0.0368(12) 0.0237(11) -0.0074(10) -0.0100(11)
C27 0.0430(11) 0.0359(10) 0.0353(10) 0.0021(8) -0.0008(8) -0.0128(8)
C28 0.0646(15) 0.0357(11) 0.0644(15) -0.0090(10) 0.0086(12) -0.0093(10)
C29 0.0581(13) 0.0471(12) 0.0509(13) 0.0053(10) 0.0046(10) -0.0251(10)
C30 0.0313(9) 0.0404(10) 0.0322(10) 0.0048(8) 0.0050(7) -0.0021(8)
C31 0.0334(10) 0.0598(14) 0.0548(14) 0.0050(11) -0.0007(9) 0.0029(9)
C32 0.0429(11) 0.0491(12) 0.0509(13) -0.0115(10) 0.0087(9) 0.0008(9)

_geom_special_details            
;
 All esds (except the esd in the dihedral angle between two l.s. planes)
 are estimated using the full covariance matrix.  The cell esds are taken
 into account individually in the estimation of esds in distances, angles
 and torsion angles; correlations between esds in cell parameters are only
 used when they are defined by crystal symmetry.  An approximate (isotropic)
 treatment of cell esds is used for estimating esds involving l.s. planes.
;

loop_
_geom_bond_atom_site_label_1
_geom_bond_atom_site_label_2
_geom_bond_distance
_geom_bond_site_symmetry_2
_geom_bond_publ_flag
Rh1 C2 2.0280(18) . ?
Rh1 C1 2.1408(18) . ?
Rh1 N1 2.1432(15) . ?
Rh1 P1 2.2849(5) . ?
Rh1 B1 2.345(2) . ?
Rh1 Cl1 2.3675(5) . ?
P1 C30 1.8535(19) . ?
P1 C24 1.8571(19) . ?
P1 C27 1.8630(19) . ?
C1 C2 1.431(3) . ?
C1 B1 1.542(3) . ?
C1 H1 1.0000 . ?
N1 C2 1.476(2) . ?
N1 C12 1.492(2) . ?
N1 B1 1.513(3) . ?
B1 C3 1.574(3) . ?
B1 C2 2.087(3) . ?
C2 C16 1.467(3) . ?
N2 C19 1.376(3) . ?
N2 C23 1.433(3) . ?
N2 C22 1.442(4) . ?
C3 C4 1.408(3) . ?
C3 C8 1.410(3) . ?
C6 C7 1.380(4) . ?
C6 C5 1.380(3) . ?
C6 C10 1.513(3) . ?
C5 C4 1.399(3) . ?
C5 H5 0.9500 . ?
C4 C9 1.501(3) . ?
C8 C7 1.401(3) . ?
C8 C11 1.510(3) . ?
C7 H7 0.9500 . ?
C9 H9A 0.9800 . ?
C9 H9B 0.9800 . ?
C9 H9C 0.9800 . ?
C10 H10A 0.9800 . ?
C10 H10B 0.9800 . ?
C10 H10C 0.9800 . ?
C11 H11A 0.9800 . ?
C11 H11B 0.9800 . ?
C11 H11C 0.9800 . ?
C12 C15 1.514(3) . ?
C12 C13 1.518(3) . ?
C12 C14 1.518(3) . ?
C13 H13A 0.9800 . ?
C13 H13B 0.9800 . ?
C13 H13C 0.9800 . ?
C14 H14A 0.9800 . ?
C14 H14B 0.9800 . ?
C14 H14C 0.9800 . ?
C15 H15A 0.9800 . ?
C15 H15B 0.9800 . ?
C15 H15C 0.9800 . ?
C16 C21 1.388(3) . ?
C16 C17 1.388(3) . ?
C17 C18 1.378(3) . ?
C17 H17 0.9500 . ?
C18 C19 1.407(3) . ?
C18 H18 0.9500 . ?
C19 C20 1.400(3) . ?
C20 C21 1.384(3) . ?
C20 H20 0.9500 . ?
C21 H21 0.9500 . ?
C22 H22A 0.9800 . ?
C22 H22B 0.9800 . ?
C22 H22C 0.9800 . ?
C23 H23A 0.9800 . ?
C23 H23B 0.9800 . ?
C23 H23C 0.9800 . ?
C24 C26 1.528(3) . ?
C24 C25 1.531(3) . ?
C24 H24 1.0000 . ?
C25 H25A 0.9800 . ?
C25 H25B 0.9800 . ?
C25 H25C 0.9800 . ?
C26 H26A 0.9800 . ?
C26 H26B 0.9800 . ?
C26 H26C 0.9800 . ?
C27 C28 1.526(3) . ?
C27 C29 1.542(3) . ?
C27 H27 1.0000 . ?
C28 H28A 0.9800 . ?
C28 H28B 0.9800 . ?
C28 H28C 0.9800 . ?
C29 H29A 0.9800 . ?
C29 H29B 0.9800 . ?
C29 H29C 0.9800 . ?
C30 C31 1.531(3) . ?
C30 C32 1.533(3) . ?
C30 H30 1.0000 . ?
C31 H31A 0.9800 . ?
C31 H31B 0.9800 . ?
C31 H31C 0.9800 . ?
C32 H32A 0.9800 . ?
C32 H32B 0.9800 . ?
C32 H32C 0.9800 . ?

loop_
_geom_angle_atom_site_label_1
_geom_angle_atom_site_label_2
_geom_angle_atom_site_label_3
_geom_angle
_geom_angle_site_symmetry_1
_geom_angle_site_symmetry_3
_geom_angle_publ_flag
C2 Rh1 C1 40.05(7) . . ?
C2 Rh1 N1 41.34(6) . . ?
C1 Rh1 N1 59.47(6) . . ?
C2 Rh1 P1 117.04(5) . . ?
C1 Rh1 P1 101.16(5) . . ?
N1 Rh1 P1 157.78(4) . . ?
C2 Rh1 B1 56.45(7) . . ?
C1 Rh1 B1 39.89(7) . . ?
N1 Rh1 B1 39.07(6) . . ?
P1 Rh1 B1 132.14(5) . . ?
C2 Rh1 Cl1 137.00(5) . . ?
C1 Rh1 Cl1 164.33(5) . . ?
N1 Rh1 Cl1 107.95(4) . . ?
P1 Rh1 Cl1 92.83(2) . . ?
B1 Rh1 Cl1 124.53(5) . . ?
C30 P1 C24 104.10(9) . . ?
C30 P1 C27 102.78(9) . . ?
C24 P1 C27 109.29(9) . . ?
C30 P1 Rh1 113.65(6) . . ?
C24 P1 Rh1 111.24(6) . . ?
C27 P1 Rh1 114.95(6) . . ?
C2 C1 B1 89.07(14) . . ?
C2 C1 Rh1 65.73(10) . . ?
B1 C1 Rh1 77.22(10) . . ?
C2 C1 H1 133.0 . . ?
B1 C1 H1 133.0 . . ?
Rh1 C1 H1 133.0 . . ?
C2 N1 C12 131.49(15) . . ?
C2 N1 B1 88.56(13) . . ?
C12 N1 B1 135.40(15) . . ?
C2 N1 Rh1 65.14(8) . . ?
C12 N1 Rh1 131.70(12) . . ?
B1 N1 Rh1 77.70(10) . . ?
N1 B1 C1 88.11(14) . . ?
N1 B1 C3 131.65(16) . . ?
C1 B1 C3 138.84(17) . . ?
N1 B1 C2 45.00(9) . . ?
C1 B1 C2 43.30(10) . . ?
C3 B1 C2 167.69(16) . . ?
N1 B1 Rh1 63.23(9) . . ?
C1 B1 Rh1 62.89(9) . . ?
C3 B1 Rh1 137.82(15) . . ?
C2 B1 Rh1 54.07(7) . . ?
C1 C2 C16 132.83(16) . . ?
C1 C2 N1 93.88(14) . . ?
C16 C2 N1 130.25(16) . . ?
C1 C2 Rh1 74.22(10) . . ?
C16 C2 Rh1 127.75(13) . . ?
N1 C2 Rh1 73.52(9) . . ?
C1 C2 B1 47.63(11) . . ?
C16 C2 B1 162.64(15) . . ?
N1 C2 B1 46.44(9) . . ?
Rh1 C2 B1 69.48(8) . . ?
C19 N2 C23 120.8(2) . . ?
C19 N2 C22 119.9(2) . . ?
C23 N2 C22 119.2(2) . . ?
C4 C3 C8 118.44(18) . . ?
C4 C3 B1 124.72(18) . . ?
C8 C3 B1 116.83(18) . . ?
C7 C6 C5 118.0(2) . . ?
C7 C6 C10 120.4(2) . . ?
C5 C6 C10 121.6(2) . . ?
C6 C5 C4 122.2(2) . . ?
C6 C5 H5 118.9 . . ?
C4 C5 H5 118.9 . . ?
C5 C4 C3 119.7(2) . . ?
C5 C4 C9 118.6(2) . . ?
C3 C4 C9 121.70(18) . . ?
C7 C8 C3 119.6(2) . . ?
C7 C8 C11 118.5(2) . . ?
C3 C8 C11 121.93(19) . . ?
C6 C7 C8 122.2(2) . . ?
C6 C7 H7 118.9 . . ?
C8 C7 H7 118.9 . . ?
C4 C9 H9A 109.5 . . ?
C4 C9 H9B 109.5 . . ?
H9A C9 H9B 109.5 . . ?
C4 C9 H9C 109.5 . . ?
H9A C9 H9C 109.5 . . ?
H9B C9 H9C 109.5 . . ?
C6 C10 H10A 109.5 . . ?
C6 C10 H10B 109.5 . . ?
H10A C10 H10B 109.5 . . ?
C6 C10 H10C 109.5 . . ?
H10A C10 H10C 109.5 . . ?
H10B C10 H10C 109.5 . . ?
C8 C11 H11A 109.5 . . ?
C8 C11 H11B 109.5 . . ?
H11A C11 H11B 109.5 . . ?
C8 C11 H11C 109.5 . . ?
H11A C11 H11C 109.5 . . ?
H11B C11 H11C 109.5 . . ?
N1 C12 C15 106.67(17) . . ?
N1 C12 C13 108.40(17) . . ?
C15 C12 C13 111.7(2) . . ?
N1 C12 C14 112.06(16) . . ?
C15 C12 C14 108.8(2) . . ?
C13 C12 C14 109.2(2) . . ?
C12 C13 H13A 109.5 . . ?
C12 C13 H13B 109.5 . . ?
H13A C13 H13B 109.5 . . ?
C12 C13 H13C 109.5 . . ?
H13A C13 H13C 109.5 . . ?
H13B C13 H13C 109.5 . . ?
C12 C14 H14A 109.5 . . ?
C12 C14 H14B 109.5 . . ?
H14A C14 H14B 109.5 . . ?
C12 C14 H14C 109.5 . . ?
H14A C14 H14C 109.5 . . ?
H14B C14 H14C 109.5 . . ?
C12 C15 H15A 109.5 . . ?
C12 C15 H15B 109.5 . . ?
H15A C15 H15B 109.5 . . ?
C12 C15 H15C 109.5 . . ?
H15A C15 H15C 109.5 . . ?
H15B C15 H15C 109.5 . . ?
C21 C16 C17 117.23(18) . . ?
C21 C16 C2 119.46(17) . . ?
C17 C16 C2 123.15(17) . . ?
C18 C17 C16 121.97(19) . . ?
C18 C17 H17 119.0 . . ?
C16 C17 H17 119.0 . . ?
C17 C18 C19 121.0(2) . . ?
C17 C18 H18 119.5 . . ?
C19 C18 H18 119.5 . . ?
N2 C19 C20 122.3(2) . . ?
N2 C19 C18 120.8(2) . . ?
C20 C19 C18 116.87(19) . . ?
C21 C20 C19 121.19(19) . . ?
C21 C20 H20 119.4 . . ?
C19 C20 H20 119.4 . . ?
C20 C21 C16 121.7(2) . . ?
C20 C21 H21 119.2 . . ?
C16 C21 H21 119.2 . . ?
N2 C22 H22A 109.5 . . ?
N2 C22 H22B 109.5 . . ?
H22A C22 H22B 109.5 . . ?
N2 C22 H22C 109.5 . . ?
H22A C22 H22C 109.5 . . ?
H22B C22 H22C 109.5 . . ?
N2 C23 H23A 109.5 . . ?
N2 C23 H23B 109.5 . . ?
H23A C23 H23B 109.5 . . ?
N2 C23 H23C 109.5 . . ?
H23A C23 H23C 109.5 . . ?
H23B C23 H23C 109.5 . . ?
C26 C24 C25 111.41(17) . . ?
C26 C24 P1 116.36(14) . . ?
C25 C24 P1 112.67(14) . . ?
C26 C24 H24 105.1 . . ?
C25 C24 H24 105.1 . . ?
P1 C24 H24 105.1 . . ?
C24 C25 H25A 109.5 . . ?
C24 C25 H25B 109.5 . . ?
H25A C25 H25B 109.5 . . ?
C24 C25 H25C 109.5 . . ?
H25A C25 H25C 109.5 . . ?
H25B C25 H25C 109.5 . . ?
C24 C26 H26A 109.5 . . ?
C24 C26 H26B 109.5 . . ?
H26A C26 H26B 109.5 . . ?
C24 C26 H26C 109.5 . . ?
H26A C26 H26C 109.5 . . ?
H26B C26 H26C 109.5 . . ?
C28 C27 C29 110.46(17) . . ?
C28 C27 P1 111.87(14) . . ?
C29 C27 P1 117.37(15) . . ?
C28 C27 H27 105.4 . . ?
C29 C27 H27 105.4 . . ?
P1 C27 H27 105.4 . . ?
C27 C28 H28A 109.5 . . ?
C27 C28 H28B 109.5 . . ?
H28A C28 H28B 109.5 . . ?
C27 C28 H28C 109.5 . . ?
H28A C28 H28C 109.5 . . ?
H28B C28 H28C 109.5 . . ?
C27 C29 H29A 109.5 . . ?
C27 C29 H29B 109.5 . . ?
H29A C29 H29B 109.5 . . ?
C27 C29 H29C 109.5 . . ?
H29A C29 H29C 109.5 . . ?
H29B C29 H29C 109.5 . . ?
C31 C30 C32 110.57(17) . . ?
C31 C30 P1 109.52(14) . . ?
C32 C30 P1 112.22(13) . . ?
C31 C30 H30 108.1 . . ?
C32 C30 H30 108.1 . . ?
P1 C30 H30 108.1 . . ?
C30 C31 H31A 109.5 . . ?
C30 C31 H31B 109.5 . . ?
H31A C31 H31B 109.5 . . ?
C30 C31 H31C 109.5 . . ?
H31A C31 H31C 109.5 . . ?
H31B C31 H31C 109.5 . . ?
C30 C32 H32A 109.5 . . ?
C30 C32 H32B 109.5 . . ?
H32A C32 H32B 109.5 . . ?
C30 C32 H32C 109.5 . . ?
H32A C32 H32C 109.5 . . ?
H32B C32 H32C 109.5 . . ?

loop_
_geom_torsion_atom_site_label_1
_geom_torsion_atom_site_label_2
_geom_torsion_atom_site_label_3
_geom_torsion_atom_site_label_4
_geom_torsion
_geom_torsion_site_symmetry_1
_geom_torsion_site_symmetry_2
_geom_torsion_site_symmetry_3
_geom_torsion_site_symmetry_4
_geom_torsion_publ_flag
C2 N1 B1 C1 4.47(13) . . . . ?
C12 N1 B1 C1 161.1(2) . . . . ?
Rh1 N1 B1 C1 -60.39(10) . . . . ?
C2 N1 B1 C3 -163.7(2) . . . . ?
C12 N1 B1 C3 -7.0(4) . . . . ?
Rh1 N1 B1 C3 131.5(2) . . . . ?
C12 N1 B1 C2 156.7(2) . . . . ?
Rh1 N1 B1 C2 -64.86(8) . . . . ?
C2 N1 B1 Rh1 64.86(8) . . . . ?
C12 N1 B1 Rh1 -138.5(2) . . . . ?
C2 C1 B1 N1 -4.61(13) . . . . ?
Rh1 C1 B1 N1 60.69(10) . . . . ?
C2 C1 B1 C3 161.9(3) . . . . ?
Rh1 C1 B1 C3 -132.8(3) . . . . ?
Rh1 C1 B1 C2 65.30(9) . . . . ?
C2 C1 B1 Rh1 -65.30(9) . . . . ?
B1 C1 C2 C16 -156.3(2) . . . . ?
Rh1 C1 C2 C16 127.3(2) . . . . ?
B1 C1 C2 N1 4.73(14) . . . . ?
Rh1 C1 C2 N1 -71.66(9) . . . . ?
B1 C1 C2 Rh1 76.39(11) . . . . ?
Rh1 C1 C2 B1 -76.39(11) . . . . ?
C12 N1 C2 C1 -163.03(18) . . . . ?
B1 N1 C2 C1 -4.82(14) . . . . ?
Rh1 N1 C2 C1 72.29(10) . . . . ?
C12 N1 C2 C16 -1.2(3) . . . . ?
B1 N1 C2 C16 157.02(19) . . . . ?
Rh1 N1 C2 C16 -125.88(19) . . . . ?
C12 N1 C2 Rh1 124.68(18) . . . . ?
B1 N1 C2 Rh1 -77.11(10) . . . . ?
C12 N1 C2 B1 -158.2(2) . . . . ?
Rh1 N1 C2 B1 77.11(10) . . . . ?
N1 B1 C3 C4 -91.8(3) . . . . ?
C1 B1 C3 C4 106.4(3) . . . . ?
C2 B1 C3 C4 -160.5(6) . . . . ?
Rh1 B1 C3 C4 3.0(3) . . . . ?
N1 B1 C3 C8 89.5(3) . . . . ?
C1 B1 C3 C8 -72.4(3) . . . . ?
C2 B1 C3 C8 20.8(8) . . . . ?
Rh1 B1 C3 C8 -175.72(16) . . . . ?
C7 C6 C5 C4 0.0(3) . . . . ?
C10 C6 C5 C4 179.9(2) . . . . ?
C6 C5 C4 C3 -0.3(3) . . . . ?
C6 C5 C4 C9 -179.2(2) . . . . ?
C8 C3 C4 C5 0.3(3) . . . . ?
B1 C3 C4 C5 -178.38(18) . . . . ?
C8 C3 C4 C9 179.24(19) . . . . ?
B1 C3 C4 C9 0.5(3) . . . . ?
C4 C3 C8 C7 -0.2(3) . . . . ?
B1 C3 C8 C7 178.65(18) . . . . ?
C4 C3 C8 C11 178.8(2) . . . . ?
B1 C3 C8 C11 -2.4(3) . . . . ?
C5 C6 C7 C8 0.2(3) . . . . ?
C10 C6 C7 C8 -179.7(2) . . . . ?
C3 C8 C7 C6 -0.1(3) . . . . ?
C11 C8 C7 C6 -179.1(2) . . . . ?
C2 N1 C12 C15 -179.2(2) . . . . ?
B1 N1 C12 C15 32.7(3) . . . . ?
Rh1 N1 C12 C15 -87.1(2) . . . . ?
C2 N1 C12 C13 60.4(3) . . . . ?
B1 N1 C12 C13 -87.7(3) . . . . ?
Rh1 N1 C12 C13 152.46(19) . . . . ?
C2 N1 C12 C14 -60.2(3) . . . . ?
B1 N1 C12 C14 151.7(2) . . . . ?
Rh1 N1 C12 C14 31.9(3) . . . . ?
C1 C2 C16 C21 35.9(3) . . . . ?
N1 C2 C16 C21 -119.0(2) . . . . ?
Rh1 C2 C16 C21 140.31(16) . . . . ?
B1 C2 C16 C21 -47.5(6) . . . . ?
C1 C2 C16 C17 -139.3(2) . . . . ?
N1 C2 C16 C17 65.8(3) . . . . ?
Rh1 C2 C16 C17 -34.9(3) . . . . ?
B1 C2 C16 C17 137.2(4) . . . . ?
C21 C16 C17 C18 1.7(3) . . . . ?
C2 C16 C17 C18 177.0(2) . . . . ?
C16 C17 C18 C19 0.4(4) . . . . ?
C23 N2 C19 C20 2.1(4) . . . . ?
C22 N2 C19 C20 178.9(3) . . . . ?
C23 N2 C19 C18 -178.3(3) . . . . ?
C22 N2 C19 C18 -1.5(4) . . . . ?
C17 C18 C19 N2 178.2(2) . . . . ?
C17 C18 C19 C20 -2.2(4) . . . . ?
N2 C19 C20 C21 -178.5(2) . . . . ?
C18 C19 C20 C21 1.9(3) . . . . ?
C19 C20 C21 C16 0.1(3) . . . . ?
C17 C16 C21 C20 -1.9(3) . . . . ?
C2 C16 C21 C20 -177.46(19) . . . . ?
C30 P1 C24 C26 61.09(18) . . . . ?
C27 P1 C24 C26 -48.15(19) . . . . ?
Rh1 P1 C24 C26 -176.14(15) . . . . ?
C30 P1 C24 C25 -168.49(14) . . . . ?
C27 P1 C24 C25 82.28(16) . . . . ?
Rh1 P1 C24 C25 -45.71(15) . . . . ?
C30 P1 C27 C28 -167.08(15) . . . . ?
C24 P1 C27 C28 -56.96(17) . . . . ?
Rh1 P1 C27 C28 68.92(16) . . . . ?
C30 P1 C27 C29 -37.88(18) . . . . ?
C24 P1 C27 C29 72.23(18) . . . . ?
Rh1 P1 C27 C29 -161.88(14) . . . . ?
C24 P1 C30 C31 -178.10(14) . . . . ?
C27 P1 C30 C31 -64.13(15) . . . . ?
Rh1 P1 C30 C31 60.73(15) . . . . ?
C24 P1 C30 C32 58.70(16) . . . . ?
C27 P1 C30 C32 172.67(14) . . . . ?
Rh1 P1 C30 C32 -62.47(15) . . . . ?

_refine_diff_density_max         0.278
_refine_diff_density_min         -0.345
_refine_diff_density_rms         0.046

_shelx_res_file                  
;

TITL test_a.res in P2(1)/n
    test_a.res
    created by SHELXL-2018/3 at 18:11:38 on 09-Apr-2020
REM Old TITL test in P2(1)/n
REM SHELXT solution in P2(1)/n
REM R1 0.091,  Rweak 0.005,  Alpha 0.050,  Orientation as input
REM Formula found by SHELXT:  C32 N3 P Cl Rh
CELL  0.71073   8.3899  20.8435  19.1201   90.000   93.632   90.000
ZERR    4.000   0.0014   0.0035   0.0034    0.000    0.011    0.000
LATT  1
SYMM 1/2-X, 1/2+Y, 1/2-Z
SFAC C H B N P CL RH
UNIT 128 208 4 8 4 4 4
TEMP -173.150
SIZE 0.158 0.194 0.286
L.S. 10
BOND $H
LIST 4
acta 52
conf
shel 999 0.8
FMAP 2
PLAN 20
omit 0 2 1
WGHT    0.026100    1.472700
FVAR       0.33550
RH1   7    0.312522    0.543687    0.762767    11.00000    0.02727    0.02666 =
         0.02485    0.00251   -0.00016   -0.00427
CL1   6    0.453720    0.610408    0.845546    11.00000    0.05114    0.04196 =
         0.03555   -0.00139   -0.00360   -0.01845
P1    5    0.207722    0.482696    0.847914    11.00000    0.02830    0.02913 =
         0.02571    0.00316   -0.00018   -0.00455
C1    1    0.187386    0.506317    0.670553    11.00000    0.03469    0.03528 =
         0.02702    0.00208   -0.00569   -0.00692
AFIX  13
H1    2    0.096521    0.475525    0.663004    11.00000   -1.20000
AFIX   0
N1    4    0.386607    0.567879    0.660826    11.00000    0.03139    0.03404 =
         0.02614    0.00437    0.00118   -0.00433
B1    3    0.207788    0.577808    0.652334    11.00000    0.03435    0.03720 =
         0.02849    0.00374    0.00011   -0.00443
C2    1    0.357176    0.498906    0.671897    11.00000    0.03693    0.03310 =
         0.02447    0.00062   -0.00202   -0.00383
N2    4    0.741282    0.278412    0.635947    11.00000    0.08679    0.04632 =
         0.07410   -0.02029   -0.01181    0.02297
C3    1    0.104179    0.635099    0.620803    11.00000    0.03027    0.03839 =
         0.04309    0.01094   -0.00192   -0.00610
C6    1   -0.087807    0.732531    0.555658    11.00000    0.04112    0.04282 =
         0.07554    0.02002   -0.01064   -0.00422
C5    1   -0.044631    0.734626    0.626450    11.00000    0.04062    0.03799 =
         0.07131    0.01151    0.00277   -0.00014
AFIX  43
H5    2   -0.080590    0.769433    0.653396    11.00000   -1.20000
AFIX   0
C4    1    0.050358    0.687181    0.659856    11.00000    0.03545    0.03763 =
         0.05338    0.00979    0.00339   -0.00400
C8    1    0.060652    0.632694    0.548421    11.00000    0.04200    0.04411 =
         0.04650    0.01054   -0.00788   -0.00857
C7    1   -0.034358    0.681565    0.517510    11.00000    0.04900    0.05796 =
         0.05226    0.02030   -0.01715   -0.00992
AFIX  43
H7    2   -0.062913    0.679541    0.468680    11.00000   -1.20000
AFIX   0
C9    1    0.089830    0.692838    0.737307    11.00000    0.06944    0.04624 =
         0.05269    0.00496    0.00587    0.00541
AFIX 137
H9A   2    0.089622    0.738170    0.750902    11.00000   -1.50000
H9B   2    0.195724    0.674467    0.748941    11.00000   -1.50000
H9C   2    0.009907    0.669570    0.762629    11.00000   -1.50000
AFIX   0
C10   1   -0.190859    0.784159    0.520211    11.00000    0.06876    0.05599 =
         0.10154    0.02477   -0.02252    0.00847
AFIX 137
H10A  2   -0.153682    0.792864    0.473579    11.00000   -1.50000
H10B  2   -0.183514    0.823434    0.548408    11.00000   -1.50000
H10C  2   -0.302109    0.769610    0.515692    11.00000   -1.50000
AFIX   0
C11   1    0.115684    0.579241    0.502362    11.00000    0.07734    0.06103 =
         0.04686    0.00292   -0.01437    0.00001
AFIX 137
H11A  2    0.027359    0.566122    0.469469    11.00000   -1.50000
H11B  2    0.150338    0.542574    0.531592    11.00000   -1.50000
H11C  2    0.205061    0.594347    0.476141    11.00000   -1.50000
AFIX   0
C12   1    0.529606    0.602845    0.638049    11.00000    0.03549    0.04693 =
         0.03576    0.00900    0.00583   -0.00963
C13   1    0.565278    0.579102    0.565653    11.00000    0.07907    0.13574 =
         0.04444   -0.00789    0.02704   -0.04489
AFIX 137
H13A  2    0.660465    0.600920    0.550305    11.00000   -1.50000
H13B  2    0.474107    0.588331    0.532594    11.00000   -1.50000
H13C  2    0.584300    0.532721    0.567310    11.00000   -1.50000
AFIX   0
C14   1    0.675230    0.592236    0.687925    11.00000    0.03428    0.07871 =
         0.06309    0.01910   -0.00136   -0.01339
AFIX 137
H14A  2    0.762063    0.620331    0.674746    11.00000   -1.50000
H14B  2    0.709305    0.547372    0.685357    11.00000   -1.50000
H14C  2    0.648353    0.602156    0.735877    11.00000   -1.50000
AFIX   0
C15   1    0.487791    0.673492    0.637526    11.00000    0.05059    0.04780 =
         0.13638    0.03071    0.01119   -0.01289
AFIX 137
H15A  2    0.580712    0.698591    0.625187    11.00000   -1.50000
H15B  2    0.456939    0.686294    0.684100    11.00000   -1.50000
H15C  2    0.398650    0.681332    0.602952    11.00000   -1.50000
AFIX   0
C16   1    0.460795    0.443280    0.662454    11.00000    0.04098    0.03387 =
         0.02767   -0.00118    0.00164   -0.00162
C17   1    0.601506    0.432680    0.702955    11.00000    0.04858    0.03956 =
         0.03814   -0.00993   -0.00598    0.00422
AFIX  43
H17   2    0.635804    0.463674    0.737097    11.00000   -1.20000
AFIX   0
C18   1    0.692949    0.378542    0.695123    11.00000    0.05318    0.04509 =
         0.04720   -0.00724   -0.00933    0.00872
AFIX  43
H18   2    0.788185    0.372851    0.724055    11.00000   -1.20000
AFIX   0
C19   1    0.647386    0.331563    0.644918    11.00000    0.06265    0.03494 =
         0.04422   -0.00437    0.00070    0.00713
C20   1    0.503091    0.341504    0.605576    11.00000    0.06455    0.04155 =
         0.04248   -0.01416   -0.00242   -0.00296
AFIX  43
H20   2    0.466567    0.310219    0.572161    11.00000   -1.20000
AFIX   0
C21   1    0.412669    0.396084    0.614477    11.00000    0.04976    0.04302 =
         0.03401   -0.00534   -0.00417   -0.00278
AFIX  43
H21   2    0.315146    0.401375    0.587036    11.00000   -1.20000
AFIX   0
C22   1    0.890221    0.271220    0.677119    11.00000    0.11899    0.07334 =
         0.10989   -0.02798   -0.03189    0.05860
AFIX 137
H22A  2    0.946560    0.233236    0.661256    11.00000   -1.50000
H22B  2    0.868871    0.266168    0.726619    11.00000   -1.50000
H22C  2    0.956461    0.309368    0.671466    11.00000   -1.50000
AFIX   0
C23   1    0.697028    0.231455    0.583554    11.00000    0.10831    0.04965 =
         0.10283   -0.03590   -0.00570    0.01612
AFIX 137
H23A  2    0.776131    0.196803    0.585407    11.00000   -1.50000
H23B  2    0.692887    0.251582    0.537153    11.00000   -1.50000
H23C  2    0.591793    0.213856    0.592259    11.00000   -1.50000
AFIX   0
C24   1    0.360107    0.464860    0.919989    11.00000    0.03483    0.03859 =
         0.02955    0.00576   -0.00392   -0.00329
AFIX  13
H24   2    0.382921    0.507043    0.943448    11.00000   -1.20000
AFIX   0
C25   1    0.519721    0.443448    0.893159    11.00000    0.03608    0.05525 =
         0.04798    0.00569   -0.00479    0.00614
AFIX 137
H25A  2    0.599557    0.439925    0.932661    11.00000   -1.50000
H25B  2    0.555367    0.475064    0.859574    11.00000   -1.50000
H25C  2    0.506436    0.401645    0.870063    11.00000   -1.50000
AFIX   0
C26   1    0.307836    0.420651    0.978034    11.00000    0.05166    0.07433 =
         0.03675    0.02369   -0.00741   -0.01002
AFIX 137
H26A  2    0.389049    0.420964    1.017199    11.00000   -1.50000
H26B  2    0.294984    0.376885    0.959814    11.00000   -1.50000
H26C  2    0.205951    0.435751    0.994318    11.00000   -1.50000
AFIX   0
C27   1    0.112247    0.406405    0.816462    11.00000    0.04305    0.03594 =
         0.03534    0.00208   -0.00075   -0.01283
AFIX  13
H27   2    0.045574    0.418152    0.773149    11.00000   -1.20000
AFIX   0
C28   1    0.234825    0.358369    0.792554    11.00000    0.06458    0.03571 =
         0.06441   -0.00897    0.00864   -0.00928
AFIX 137
H28A  2    0.179947    0.324184    0.765324    11.00000   -1.50000
H28B  2    0.293496    0.339769    0.833629    11.00000   -1.50000
H28C  2    0.309754    0.380306    0.763356    11.00000   -1.50000
AFIX   0
C29   1   -0.003399    0.373541    0.864791    11.00000    0.05807    0.04714 =
         0.05092    0.00531    0.00462   -0.02514
AFIX 137
H29A  2   -0.053534    0.336582    0.840555    11.00000   -1.50000
H29B  2   -0.086063    0.404119    0.876828    11.00000   -1.50000
H29C  2    0.055907    0.359037    0.907702    11.00000   -1.50000
AFIX   0
C30   1    0.045076    0.523057    0.892265    11.00000    0.03129    0.04041 =
         0.03218    0.00484    0.00499   -0.00211
AFIX  13
H30   2    0.004506    0.492595    0.927428    11.00000   -1.20000
AFIX   0
C31   1   -0.092529    0.538554    0.838481    11.00000    0.03342    0.05980 =
         0.05485    0.00498   -0.00071    0.00293
AFIX 137
H31A  2   -0.179293    0.559170    0.862113    11.00000   -1.50000
H31B  2   -0.131778    0.498804    0.816084    11.00000   -1.50000
H31C  2   -0.054590    0.567606    0.802820    11.00000   -1.50000
AFIX   0
C32   1    0.102737    0.583978    0.931034    11.00000    0.04289    0.04906 =
         0.05088   -0.01152    0.00868    0.00081
AFIX 137
H32A  2    0.012704    0.604237    0.952714    11.00000   -1.50000
H32B  2    0.146819    0.613886    0.897744    11.00000   -1.50000
H32C  2    0.185546    0.572750    0.967428    11.00000   -1.50000
AFIX   0
HKLF 4


REM  test_a.res in P2(1)/n
REM wR2 = 0.060938, GooF = S = 1.03485, Restrained GooF = 1.03485 for all data
REM R1 = 0.023585 for 6176 Fo > 4sig(Fo) and 0.027657 for all 6821 data
REM 357 parameters refined using 0 restraints

END

WGHT      0.0261      1.4726

REM Highest difference peak  0.278,  deepest hole -0.345,  1-sigma level  0.046
Q1    1   0.1043  0.6497  0.7568  11.00000  0.05    0.28
Q2    1  -0.2250  0.7586  0.4725  11.00000  0.05    0.27
Q3    1   0.1688  0.5407  0.6569  11.00000  0.05    0.26
Q4    1   0.3178  0.5747  0.6396  11.00000  0.05    0.24
Q5    1   0.1361  0.4610  0.6811  11.00000  0.05    0.23
Q6    1   0.2985  0.4739  0.8868  11.00000  0.05    0.22
Q7    1   0.0487  0.6280  0.5841  11.00000  0.05    0.22
Q8    1   0.1651  0.4405  0.8339  11.00000  0.05    0.22
Q9    1   0.3902  0.6334  0.8253  11.00000  0.05    0.21
Q10   1   0.1237  0.5047  0.8768  11.00000  0.05    0.21
Q11   1   0.1658  0.6162  0.6377  11.00000  0.05    0.21
Q12   1   0.2724  0.4943  0.6663  11.00000  0.05    0.21
Q13   1   0.2119  0.7150  0.7389  11.00000  0.05    0.20
Q14   1   0.2561  0.5107  0.8203  11.00000  0.05    0.20
Q15   1   0.7160  0.3089  0.6381  11.00000  0.05    0.20
Q16   1   0.5950  0.5980  0.6599  11.00000  0.05    0.20
Q17   1   0.1768  0.5467  0.5045  11.00000  0.05    0.20
Q18   1  -0.0158  0.7167  0.7594  11.00000  0.05    0.19
Q19   1   0.1102  0.6097  0.5337  11.00000  0.05    0.19
Q20   1   0.0873  0.6629  0.6375  11.00000  0.05    0.19
;
_shelx_res_checksum              83456
####################################################################### 
# 
# This file contains crystal structure data downloaded from the 
# Cambridge Structural Database (CSD) hosted by the Cambridge 
# Crystallographic Data Centre (CCDC).
# 
# Full information about CCDC data access policies and citation 
# guidelines are available at http://www.ccdc.cam.ac.uk/access/V1 
# 
# Audit and citation data items may have been added by the CCDC. 
# Please retain this information to preserve the provenance of 
# this file and to allow appropriate attribution of the data. 
# 
#######################################################################

data_test_a_CCDC8
_database_code_depnum_ccdc_archive 'CCDC 1997148'
loop_
_audit_author_name
_audit_author_address
'Merlin Hess'
;Julius Maximilians Universitaet Wuerzburg
Germany
;
_audit_update_record             
;
2020-04-15 deposited with the CCDC.	2020-08-07 downloaded from the CCDC.
;


_audit_creation_method           SHELXL-2017/1
_shelx_SHELXL_version_number     2017/1
_chemical_name_systematic        ?
_chemical_name_common            ?
_chemical_melting_point          ?
_chemical_formula_moiety         'C43 H69 B2 Cl N2 P Rh'
_chemical_formula_sum            'C43 H69 B2 Cl N2 P Rh'
_chemical_formula_weight         804.95

loop_
_atom_type_symbol
_atom_type_description
_atom_type_scat_dispersion_real
_atom_type_scat_dispersion_imag
_atom_type_scat_source
C C 0.0033 0.0016 'International Tables Vol C Tables 4.2.6.8 and 6.1.1.4'
H H 0.0000 0.0000 'International Tables Vol C Tables 4.2.6.8 and 6.1.1.4'
B B 0.0013 0.0007 'International Tables Vol C Tables 4.2.6.8 and 6.1.1.4'
N N 0.0061 0.0033 'International Tables Vol C Tables 4.2.6.8 and 6.1.1.4'
P P 0.1023 0.0942 'International Tables Vol C Tables 4.2.6.8 and 6.1.1.4'
Cl Cl 0.1484 0.1585 'International Tables Vol C Tables 4.2.6.8 and 6.1.1.4'
Rh Rh -1.1178 0.9187 'International Tables Vol C Tables 4.2.6.8 and 6.1.1.4'

_space_group_crystal_system      triclinic
_space_group_IT_number           2
_space_group_name_H-M_alt        'P -1'
_space_group_name_Hall           '-P 1'

_shelx_space_group_comment       
;
The symmetry employed for this shelxl refinement is uniquely defined
by the following loop, which should always be used as a source of
symmetry information in preference to the above space-group names.
They are only intended as comments.
;

loop_
_space_group_symop_operation_xyz
'x, y, z'
'-x, -y, -z'

_cell_length_a                   9.269(3)
_cell_length_b                   12.103(3)
_cell_length_c                   20.168(7)
_cell_angle_alpha                106.938(10)
_cell_angle_beta                 91.473(14)
_cell_angle_gamma                96.900(13)
_cell_volume                     2144.3(11)
_cell_formula_units_Z            2
_cell_measurement_temperature    101(2)
_cell_measurement_reflns_used    9250
_cell_measurement_theta_min      2.22
_cell_measurement_theta_max      27.10
_cell_special_details            
;
To simulate systematic errors the final estimation of uncertainties in unit cell
parameters were based on 32 Monte-Carlo simulations.
;

_exptl_special_details           
;
The crystal was immersed in a film of perfluoropolyether oil, mounted on a 
polyimide microloop (MicroMounts of MiTeGen) and transferred to stream of cold 
nitrogen (Bruker Kryoflex2).
;
_exptl_crystal_description       block
_exptl_crystal_colour            orange
_exptl_crystal_density_meas      ?
_exptl_crystal_density_method    ?
_exptl_crystal_density_diffrn    1.247
_exptl_crystal_F_000             856
_exptl_transmission_factor_min   ?
_exptl_transmission_factor_max   ?
_exptl_crystal_size_max          0.29
_exptl_crystal_size_mid          0.285
_exptl_crystal_size_min          0.256
_exptl_absorpt_coefficient_mu    0.529
_shelx_estimated_absorpt_T_min   0.862
_shelx_estimated_absorpt_T_max   0.877
_exptl_absorpt_correction_type   multi-scan
_exptl_absorpt_correction_T_min  0.6533
_exptl_absorpt_correction_T_max  0.7455
loop_
_exptl_crystal_face_index_h
_exptl_crystal_face_index_k
_exptl_crystal_face_index_l
_exptl_crystal_face_perp_dist
-1.00 -2.00 -2.00 0.1230
-1.00 -2.00 1.00 0.1260
2.00 -1.00 -2.00 0.1140
1.00 0.00 -1.00 0.1060
1.00 1.00 -1.00 0.1710
-1.00 -1.00 1.00 0.1380
0.00 -1.00 0.00 0.0930
2.00 -1.00 -1.00 0.1240
1.00 -2.00 1.00 0.1470
-1.00 2.00 -1.00 0.1450
2.00 -2.00 1.00 0.1540
0.00 -1.00 1.00 0.1330
0.00 1.00 -1.00 0.1520
0.00 -1.00 2.00 0.1380
0.00 1.00 -2.00 0.1360
1.00 2.00 1.00 0.1670
0.00 1.00 1.00 0.1620
-1.00 1.00 1.00 0.0880
-1.00 1.00 -2.00 0.1130
1.00 -1.00 2.00 0.1630
2.00 1.00 2.00 0.1450
-2.00 -2.00 -1.00 0.1300
0.00 0.00 1.00 0.1270
0.00 0.00 -1.00 0.0810

_exptl_absorpt_process_details   'SadAbs 2016/2 (Bruker AXS)'
_exptl_absorpt_special_details   ?
_diffrn_ambient_temperature      101(2)
_diffrn_radiation_wavelength     0.71073
_diffrn_radiation_type           MoK\a
_diffrn_radiation_monochromator  'multi-layer mirror'
_diffrn_source                   'microfocus sealed tube (Incoatec ImS)'
_diffrn_measurement_device_type  'Bruker D8 Quest'
_diffrn_measurement_method       '\f and \w scans'
_diffrn_detector                 'CMOS area detector (Photon II)'
_diffrn_detector_area_resol_mean 7.5
_diffrn_reflns_number            56452
_diffrn_reflns_av_unetI/netI     0.0176
_diffrn_reflns_av_R_equivalents  0.0298
_diffrn_reflns_limit_h_min       -11
_diffrn_reflns_limit_h_max       11
_diffrn_reflns_limit_k_min       -15
_diffrn_reflns_limit_k_max       15
_diffrn_reflns_limit_l_min       -25
_diffrn_reflns_limit_l_max       25
_diffrn_reflns_theta_min         2.218
_diffrn_reflns_theta_max         26.372
_diffrn_reflns_theta_full        26.000
_diffrn_measured_fraction_theta_max 0.998
_diffrn_measured_fraction_theta_full 0.998
_diffrn_reflns_Laue_measured_fraction_max 0.998
_diffrn_reflns_Laue_measured_fraction_full 0.998
_diffrn_reflns_point_group_measured_fraction_max 0.998
_diffrn_reflns_point_group_measured_fraction_full 0.998
_reflns_number_total             8743
_reflns_number_gt                8342
_reflns_threshold_expression     'I > 2\s(I)'
_reflns_Friedel_coverage         0.000
_reflns_Friedel_fraction_max     .
_reflns_Friedel_fraction_full    .

_reflns_special_details          
;
 Reflections were merged by SHELXL according to the crystal
 class for the calculation of statistics and refinement.
 
 _reflns_Friedel_fraction is defined as the number of unique
 Friedel pairs measured divided by the number that would be
 possible theoretically, ignoring centric projections and
 systematic absences.
;

_computing_data_collection       'APEX2 ver. 2014.9 (Bruker AXS)'
_computing_cell_refinement       'Saint+ ver. V8.37A (Bruker AXS)'
_computing_data_reduction        'Saint+ ver. V8.37A (Bruker AXS)'
_computing_structure_solution    'SHELXT (Sheldrick, 2014)'
_computing_structure_refinement  'SHELXL-2017/1 (Sheldrick, 2017)'
_computing_molecular_graphics    'ShelXLe (Huebschle et all, 2011)'
_computing_publication_material  'SHELXL-2017/1 (Sheldrick, 2017)'
_refine_special_details          
;

 Refinement of F^2^ against ALL reflections. The weighted R-factor wR and 
goodness of fit S are based on F^2^, conventional R-factors R are based on F, 
with F set to zero for negative F^2^. The threshold expression of F^2^ > 
2sigma(F^2^) is used only for calculating R-factors(gt) etc. and is not 
relevant to the choice of reflections for refinement. R-factors based on F^2^ 
are statistically about twice as large as those based on F, and R-factors 
based on ALL data will be even larger.
;
_refine_ls_structure_factor_coef Fsqd
_refine_ls_matrix_type           full
_refine_ls_weighting_scheme      calc
_refine_ls_weighting_details     
'w=1/[\s^2^(Fo^2^)+(0.0231P)^2^+1.2169P] where P=(Fo^2^+2Fc^2^)/3'
_atom_sites_solution_primary     dual
_atom_sites_solution_secondary   difmap
_atom_sites_solution_hydrogens   geom
_refine_ls_hydrogen_treatment    constr
_refine_ls_extinction_method     none
_refine_ls_extinction_coef       .
_refine_ls_number_reflns         8743
_refine_ls_number_parameters     471
_refine_ls_number_restraints     0
_refine_ls_R_factor_all          0.0236
_refine_ls_R_factor_gt           0.0221
_refine_ls_wR_factor_ref         0.0561
_refine_ls_wR_factor_gt          0.0549
_refine_ls_goodness_of_fit_ref   1.081
_refine_ls_restrained_S_all      1.081
_refine_ls_shift/su_max          0.003
_refine_ls_shift/su_mean         0.000

loop_
_atom_site_label
_atom_site_type_symbol
_atom_site_fract_x
_atom_site_fract_y
_atom_site_fract_z
_atom_site_U_iso_or_equiv
_atom_site_adp_type
_atom_site_occupancy
_atom_site_site_symmetry_order
_atom_site_calc_flag
_atom_site_refinement_flags_posn
_atom_site_refinement_flags_adp
_atom_site_refinement_flags_occupancy
_atom_site_disorder_assembly
_atom_site_disorder_group
N1 N 0.57844(13) 0.58284(10) 0.33927(6) 0.0170(2) Uani 1 1 d . . . . .
B1 B 0.74347(18) 0.59507(14) 0.35267(8) 0.0175(3) Uani 1 1 d . . . . .
Cl1 Cl 0.56140(4) 0.67717(3) 0.18910(2) 0.02436(8) Uani 1 1 d . . . . .
Rh1 Rh 0.66002(2) 0.54637(2) 0.23974(2) 0.01496(4) Uani 1 1 d . . . . .
C1 C 0.57992(16) 0.45770(12) 0.30622(7) 0.0175(3) Uani 1 1 d . . . . .
P1 P 0.76686(4) 0.45625(3) 0.13888(2) 0.01933(8) Uani 1 1 d . . . . .
B2 B 0.24470(18) 0.16530(14) 0.22483(9) 0.0191(3) Uani 1 1 d . . . . .
C2 C 0.73516(16) 0.46376(12) 0.31497(7) 0.0177(3) Uani 1 1 d . . . . .
N2 N 0.35315(13) 0.16528(10) 0.27819(6) 0.0175(2) Uani 1 1 d . . . . .
C8 C 1.04398(16) 0.86263(13) 0.42432(8) 0.0217(3) Uani 1 1 d . . . . .
H8 H 1.089251 0.926631 0.410735 0.026 Uiso 1 1 calc R U . . .
C7 C 1.09282(16) 0.84702(13) 0.48613(8) 0.0220(3) Uani 1 1 d . . . . .
C6 C 1.02258(17) 0.75405(14) 0.50555(8) 0.0228(3) Uani 1 1 d . . . . .
H6 H 1.052904 0.742686 0.548168 0.027 Uiso 1 1 calc R U . . .
C5 C 0.90898(17) 0.67727(13) 0.46406(8) 0.0213(3) Uani 1 1 d . . . . .
C4 C 0.86122(16) 0.69190(12) 0.40029(7) 0.0180(3) Uani 1 1 d . . . . .
C3 C 0.82725(17) 0.36842(13) 0.30802(8) 0.0214(3) Uani 1 1 d . . . . .
H3A H 0.781435 0.298054 0.272525 0.032 Uiso 1 1 calc R U . . .
H3B H 0.836906 0.351971 0.352603 0.032 Uiso 1 1 calc R U . . .
H3C H 0.923872 0.392649 0.294382 0.032 Uiso 1 1 calc R U . . .
C9 C 0.93035(16) 0.78730(13) 0.38135(7) 0.0194(3) Uani 1 1 d . . . . .
C10 C 0.83666(19) 0.57899(15) 0.48918(9) 0.0296(4) Uani 1 1 d . . . . .
H10A H 0.730923 0.579085 0.487295 0.044 Uiso 1 1 calc R U . . .
H10B H 0.872430 0.589971 0.537115 0.044 Uiso 1 1 calc R U . . .
H10C H 0.859858 0.504364 0.459360 0.044 Uiso 1 1 calc R U . . .
C13 C 0.46010(17) 0.64829(13) 0.37229(8) 0.0214(3) Uani 1 1 d . . . . .
C12 C 0.88378(18) 0.81249(14) 0.31564(8) 0.0250(3) Uani 1 1 d . . . . .
H12A H 0.831250 0.741467 0.283138 0.038 Uiso 1 1 calc R U . . .
H12B H 0.969943 0.838959 0.294384 0.038 Uiso 1 1 calc R U . . .
H12C H 0.819878 0.873428 0.326686 0.038 Uiso 1 1 calc R U . . .
C11 C 1.21795(18) 0.92849(15) 0.53092(9) 0.0284(3) Uani 1 1 d . . . . .
H11A H 1.207882 0.930548 0.579505 0.043 Uiso 1 1 calc R U . . .
H11B H 1.216924 1.006999 0.526632 0.043 Uiso 1 1 calc R U . . .
H11C H 1.310162 0.900734 0.515664 0.043 Uiso 1 1 calc R U . . .
C16 C 0.32517(18) 0.62870(16) 0.32362(9) 0.0315(4) Uani 1 1 d . . . . .
H16A H 0.256046 0.681024 0.345940 0.047 Uiso 1 1 calc R U . . .
H16B H 0.279589 0.547645 0.313118 0.047 Uiso 1 1 calc R U . . .
H16C H 0.352936 0.644806 0.280459 0.047 Uiso 1 1 calc R U . . .
C15 C 0.5226(2) 0.77676(15) 0.39387(12) 0.0411(5) Uani 1 1 d . . . . .
H15A H 0.448475 0.823822 0.416305 0.062 Uiso 1 1 calc R U . . .
H15B H 0.551856 0.799086 0.352715 0.062 Uiso 1 1 calc R U . . .
H15C H 0.607536 0.790070 0.426495 0.062 Uiso 1 1 calc R U . . .
C23 C 0.81652(19) 0.31021(13) 0.13373(8) 0.0254(3) Uani 1 1 d . . . . .
H23 H 0.872311 0.320619 0.178716 0.030 Uiso 1 1 calc R U . . .
C22 C 0.4977(2) 0.39191(17) 0.06023(11) 0.0435(5) Uani 1 1 d . . . . .
H22A H 0.440816 0.395430 0.019424 0.065 Uiso 1 1 calc R U . . .
H22B H 0.455007 0.434608 0.102516 0.065 Uiso 1 1 calc R U . . .
H22C H 0.496540 0.310388 0.059289 0.065 Uiso 1 1 calc R U . . .
C21 C 0.7179(3) 0.3922(2) -0.01022(9) 0.0535(6) Uani 1 1 d . . . . .
H21A H 0.660211 0.405537 -0.047869 0.080 Uiso 1 1 calc R U . . .
H21B H 0.715464 0.308188 -0.017866 0.080 Uiso 1 1 calc R U . . .
H21C H 0.818860 0.427911 -0.009404 0.080 Uiso 1 1 calc R U . . .
C26 C 0.44813(15) 0.26819(13) 0.30973(8) 0.0185(3) Uani 1 1 d . . . . .
C25 C 0.6832(2) 0.22094(14) 0.13218(10) 0.0327(4) Uani 1 1 d . . . . .
H25A H 0.714329 0.154661 0.144712 0.049 Uiso 1 1 calc R U . . .
H25B H 0.635023 0.193630 0.085390 0.049 Uiso 1 1 calc R U . . .
H25C H 0.615100 0.257482 0.165452 0.049 Uiso 1 1 calc R U . . .
C24 C 0.9175(2) 0.25782(15) 0.07724(9) 0.0326(4) Uani 1 1 d . . . . .
H24A H 0.945489 0.185998 0.083821 0.049 Uiso 1 1 calc R U . . .
H24B H 1.004884 0.313819 0.080374 0.049 Uiso 1 1 calc R U . . .
H24C H 0.866524 0.240175 0.031437 0.049 Uiso 1 1 calc R U . . .
C14 C 0.4200(2) 0.60835(19) 0.43523(10) 0.0394(4) Uani 1 1 d . . . . .
H14A H 0.343947 0.651697 0.458902 0.059 Uiso 1 1 calc R U . . .
H14B H 0.506250 0.622840 0.467235 0.059 Uiso 1 1 calc R U . . .
H14C H 0.384010 0.524817 0.420033 0.059 Uiso 1 1 calc R U . . .
C20 C 0.6542(2) 0.44678(14) 0.05939(8) 0.0291(4) Uani 1 1 d . . . . .
H20 H 0.647517 0.529349 0.060952 0.035 Uiso 1 1 calc R U . . .
C19 C 1.05188(19) 0.55127(16) 0.18915(10) 0.0334(4) Uani 1 1 d . . . . .
H19A H 1.144199 0.594272 0.182519 0.050 Uiso 1 1 calc R U . . .
H19B H 1.068383 0.474059 0.191628 0.050 Uiso 1 1 calc R U . . .
H19C H 1.012746 0.594170 0.232422 0.050 Uiso 1 1 calc R U . . .
C17 C 0.94272(18) 0.53767(14) 0.12785(9) 0.0260(3) Uani 1 1 d . . . . .
H17 H 0.983359 0.490280 0.084913 0.031 Uiso 1 1 calc R U . . .
C18 C 0.9258(2) 0.65634(15) 0.11816(9) 0.0310(4) Uani 1 1 d . . . . .
H18A H 1.022282 0.699503 0.118165 0.047 Uiso 1 1 calc R U . . .
H18B H 0.872914 0.700573 0.156272 0.047 Uiso 1 1 calc R U . . .
H18C H 0.871392 0.644935 0.073851 0.047 Uiso 1 1 calc R U . . .
C30 C 0.38498(16) 0.05441(13) 0.29502(8) 0.0216(3) Uani 1 1 d . . . . .
C31 C 0.28898(17) -0.05515(13) 0.24941(9) 0.0266(3) Uani 1 1 d . . . . .
H31A H 0.321478 -0.124509 0.257518 0.040 Uiso 1 1 calc R U . . .
H31B H 0.296795 -0.059338 0.200393 0.040 Uiso 1 1 calc R U . . .
H31C H 0.187412 -0.051492 0.261218 0.040 Uiso 1 1 calc R U . . .
C32 C 0.54085(17) 0.03491(14) 0.27501(9) 0.0273(3) Uani 1 1 d . . . . .
H32A H 0.565177 -0.034984 0.285582 0.041 Uiso 1 1 calc R U . . .
H32B H 0.609193 0.102601 0.301465 0.041 Uiso 1 1 calc R U . . .
H32C H 0.547569 0.024686 0.225210 0.041 Uiso 1 1 calc R U . . .
C33 C 0.36010(18) 0.05880(15) 0.37097(9) 0.0278(3) Uani 1 1 d . . . . .
H33A H 0.338319 -0.020727 0.374102 0.042 Uiso 1 1 calc R U . . .
H33B H 0.278112 0.101789 0.386729 0.042 Uiso 1 1 calc R U . . .
H33C H 0.448059 0.098118 0.400380 0.042 Uiso 1 1 calc R U . . .
C34 C 0.52588(18) 0.28808(14) 0.37981(8) 0.0250(3) Uani 1 1 d . . . . .
H34A H 0.582789 0.365761 0.394407 0.038 Uiso 1 1 calc R U . . .
H34B H 0.591121 0.228975 0.376549 0.038 Uiso 1 1 calc R U . . .
H34C H 0.454153 0.282413 0.413934 0.038 Uiso 1 1 calc R U . . .
C35 C 0.11301(15) 0.06917(12) 0.18791(8) 0.0175(3) Uani 1 1 d . . . . .
C36 C -0.01380(16) 0.05473(12) 0.22308(8) 0.0183(3) Uani 1 1 d . . . . .
C37 C -0.13783(16) -0.01587(13) 0.18717(8) 0.0201(3) Uani 1 1 d . . . . .
H37 H -0.221166 -0.027407 0.212038 0.024 Uiso 1 1 calc R U . . .
C38 C -0.14336(16) -0.06996(13) 0.11607(8) 0.0205(3) Uani 1 1 d . . . . .
C39 C -0.01786(17) -0.05569(13) 0.08152(8) 0.0212(3) Uani 1 1 d . . . . .
H39 H -0.018899 -0.092700 0.032967 0.025 Uiso 1 1 calc R U . . .
C40 C 0.10953(16) 0.01164(13) 0.11638(8) 0.0205(3) Uani 1 1 d . . . . .
C41 C -0.01617(16) 0.11437(14) 0.29999(8) 0.0223(3) Uani 1 1 d . . . . .
H41A H -0.117281 0.115689 0.312912 0.034 Uiso 1 1 calc R U . . .
H41B H 0.033245 0.194407 0.310978 0.034 Uiso 1 1 calc R U . . .
H41C H 0.033987 0.071701 0.325976 0.034 Uiso 1 1 calc R U . . .
C42 C -0.28241(18) -0.13959(15) 0.07759(9) 0.0289(4) Uani 1 1 d . . . . .
H42A H -0.260413 -0.188570 0.031973 0.043 Uiso 1 1 calc R U . . .
H42B H -0.349868 -0.086316 0.071541 0.043 Uiso 1 1 calc R U . . .
H42C H -0.327180 -0.189058 0.104295 0.043 Uiso 1 1 calc R U . . .
C43 C 0.24466(18) 0.01995(16) 0.07627(9) 0.0310(4) Uani 1 1 d . . . . .
H43A H 0.218193 -0.011636 0.026354 0.047 Uiso 1 1 calc R U . . .
H43B H 0.315628 -0.024886 0.089559 0.047 Uiso 1 1 calc R U . . .
H43C H 0.287444 0.101740 0.087003 0.047 Uiso 1 1 calc R U . . .
C29 C 0.25371(17) 0.27394(13) 0.20103(8) 0.0234(3) Uani 1 1 d . . . . .
H29 H 0.182976 0.279212 0.167543 0.028 Uiso 1 1 calc R U . . .
C28 C 0.36136(17) 0.36284(13) 0.22712(8) 0.0219(3) Uani 1 1 d . . . . .
H28 H 0.372527 0.426684 0.208426 0.026 Uiso 1 1 calc R U . . .
C27 C 0.45854(16) 0.36136(12) 0.28271(8) 0.0183(3) Uani 1 1 d . . . . .

loop_
_atom_site_aniso_label
_atom_site_aniso_U_11
_atom_site_aniso_U_22
_atom_site_aniso_U_33
_atom_site_aniso_U_23
_atom_site_aniso_U_13
_atom_site_aniso_U_12
N1 0.0216(6) 0.0125(6) 0.0170(6) 0.0054(5) 0.0006(5) 0.0002(5)
B1 0.0215(8) 0.0167(8) 0.0155(7) 0.0080(6) -0.0012(6) -0.0009(6)
Cl1 0.0322(2) 0.02286(18) 0.02406(18) 0.01346(14) 0.00246(15) 0.01080(15)
Rh1 0.01969(6) 0.01123(6) 0.01456(6) 0.00535(4) -0.00212(4) 0.00123(4)
C1 0.0234(7) 0.0136(7) 0.0162(7) 0.0065(5) -0.0023(5) 0.0009(6)
P1 0.0280(2) 0.01534(18) 0.01520(17) 0.00438(14) -0.00167(15) 0.00596(15)
B2 0.0178(8) 0.0164(8) 0.0233(8) 0.0066(6) 0.0013(6) 0.0013(6)
C2 0.0225(7) 0.0163(7) 0.0158(7) 0.0083(5) -0.0033(5) 0.0001(6)
N2 0.0170(6) 0.0147(6) 0.0234(6) 0.0100(5) 0.0011(5) 0.0009(5)
C8 0.0221(7) 0.0168(7) 0.0238(8) 0.0041(6) 0.0028(6) -0.0022(6)
C7 0.0175(7) 0.0212(7) 0.0223(7) -0.0004(6) -0.0002(6) 0.0007(6)
C6 0.0241(8) 0.0256(8) 0.0174(7) 0.0050(6) -0.0027(6) 0.0029(6)
C5 0.0231(7) 0.0202(7) 0.0205(7) 0.0068(6) -0.0007(6) 0.0005(6)
C4 0.0195(7) 0.0161(7) 0.0176(7) 0.0044(5) -0.0002(5) 0.0008(5)
C3 0.0255(8) 0.0190(7) 0.0217(7) 0.0092(6) -0.0037(6) 0.0039(6)
C9 0.0217(7) 0.0167(7) 0.0184(7) 0.0037(6) 0.0021(6) 0.0011(6)
C10 0.0337(9) 0.0314(9) 0.0253(8) 0.0159(7) -0.0068(7) -0.0060(7)
C13 0.0228(7) 0.0192(7) 0.0225(7) 0.0061(6) 0.0037(6) 0.0040(6)
C12 0.0333(9) 0.0192(7) 0.0215(7) 0.0084(6) -0.0027(6) -0.0058(6)
C11 0.0234(8) 0.0282(8) 0.0264(8) 0.0003(7) -0.0034(6) -0.0038(7)
C16 0.0248(8) 0.0376(10) 0.0323(9) 0.0084(7) 0.0002(7) 0.0103(7)
C15 0.0320(9) 0.0189(8) 0.0655(13) 0.0003(8) 0.0105(9) 0.0051(7)
C23 0.0382(9) 0.0174(7) 0.0206(7) 0.0042(6) -0.0041(6) 0.0095(7)
C22 0.0543(12) 0.0347(10) 0.0401(11) 0.0159(8) -0.0286(9) -0.0049(9)
C21 0.0860(17) 0.0617(14) 0.0173(9) 0.0055(9) -0.0037(9) 0.0449(13)
C26 0.0177(7) 0.0177(7) 0.0207(7) 0.0077(6) -0.0006(5) 0.0003(5)
C25 0.0459(10) 0.0174(8) 0.0348(9) 0.0079(7) -0.0048(8) 0.0061(7)
C24 0.0467(10) 0.0264(9) 0.0251(8) 0.0030(7) -0.0016(7) 0.0191(8)
C14 0.0431(11) 0.0550(12) 0.0302(9) 0.0218(9) 0.0153(8) 0.0198(9)
C20 0.0468(10) 0.0241(8) 0.0174(7) 0.0053(6) -0.0061(7) 0.0128(7)
C19 0.0285(9) 0.0316(9) 0.0413(10) 0.0127(8) 0.0003(7) 0.0049(7)
C17 0.0312(8) 0.0228(8) 0.0263(8) 0.0088(6) 0.0076(7) 0.0084(6)
C18 0.0381(9) 0.0254(8) 0.0342(9) 0.0145(7) 0.0101(7) 0.0071(7)
C30 0.0178(7) 0.0177(7) 0.0344(8) 0.0158(6) 0.0006(6) 0.0023(6)
C31 0.0220(8) 0.0157(7) 0.0452(10) 0.0144(7) -0.0009(7) 0.0020(6)
C32 0.0189(7) 0.0245(8) 0.0434(10) 0.0172(7) 0.0025(7) 0.0040(6)
C33 0.0236(8) 0.0296(9) 0.0376(9) 0.0235(7) 0.0004(7) -0.0013(6)
C34 0.0282(8) 0.0255(8) 0.0232(8) 0.0135(6) -0.0043(6) -0.0044(6)
C35 0.0176(7) 0.0126(6) 0.0238(7) 0.0076(6) -0.0006(6) 0.0019(5)
C36 0.0199(7) 0.0149(7) 0.0219(7) 0.0076(6) 0.0003(6) 0.0040(5)
C37 0.0167(7) 0.0202(7) 0.0260(8) 0.0110(6) 0.0020(6) 0.0020(6)
C38 0.0207(7) 0.0149(7) 0.0268(8) 0.0091(6) -0.0034(6) -0.0006(6)
C39 0.0273(8) 0.0148(7) 0.0207(7) 0.0042(6) 0.0004(6) 0.0019(6)
C40 0.0213(7) 0.0171(7) 0.0247(8) 0.0083(6) 0.0029(6) 0.0024(6)
C41 0.0197(7) 0.0246(8) 0.0227(8) 0.0062(6) 0.0018(6) 0.0044(6)
C42 0.0273(8) 0.0270(8) 0.0319(9) 0.0134(7) -0.0077(7) -0.0073(7)
C43 0.0272(8) 0.0365(10) 0.0276(8) 0.0080(7) 0.0068(7) 0.0003(7)
C29 0.0234(8) 0.0196(7) 0.0283(8) 0.0110(6) -0.0076(6) -0.0004(6)
C28 0.0242(8) 0.0169(7) 0.0269(8) 0.0117(6) -0.0041(6) 0.0000(6)
C27 0.0193(7) 0.0150(7) 0.0201(7) 0.0062(5) -0.0015(6) -0.0009(5)

_geom_special_details            
;
 All esds (except the esd in the dihedral angle between two l.s. planes)
 are estimated using the full covariance matrix.  The cell esds are taken
 into account individually in the estimation of esds in distances, angles
 and torsion angles; correlations between esds in cell parameters are only
 used when they are defined by crystal symmetry.  An approximate (isotropic)
 treatment of cell esds is used for estimating esds involving l.s. planes.
;

loop_
_geom_bond_atom_site_label_1
_geom_bond_atom_site_label_2
_geom_bond_distance
_geom_bond_site_symmetry_2
_geom_bond_publ_flag
N1 C1 1.4682(18) . ?
N1 C13 1.4876(19) . ?
N1 B1 1.528(2) . ?
N1 Rh1 2.1067(14) . ?
B1 C2 1.540(2) . ?
B1 C4 1.572(2) . ?
B1 C1 2.087(2) . ?
B1 Rh1 2.2694(18) . ?
Cl1 Rh1 2.3721(5) . ?
Rh1 C1 2.0491(15) . ?
Rh1 C2 2.1871(14) . ?
Rh1 P1 2.3192(7) . ?
C1 C2 1.436(2) . ?
C1 C27 1.478(2) . ?
P1 C23 1.8541(16) . ?
P1 C17 1.8543(18) . ?
P1 C20 1.8580(17) . ?
B2 N2 1.454(2) . ?
B2 C29 1.520(2) . ?
B2 C35 1.583(2) . ?
C2 C3 1.493(2) . ?
N2 C26 1.4061(19) . ?
N2 C30 1.5357(18) . ?
C8 C7 1.387(2) . ?
C8 C9 1.398(2) . ?
C8 H8 0.9500 . ?
C7 C6 1.392(2) . ?
C7 C11 1.512(2) . ?
C6 C5 1.393(2) . ?
C6 H6 0.9500 . ?
C5 C4 1.415(2) . ?
C5 C10 1.516(2) . ?
C4 C9 1.408(2) . ?
C3 H3A 0.9800 . ?
C3 H3B 0.9800 . ?
C3 H3C 0.9800 . ?
C9 C12 1.508(2) . ?
C10 H10A 0.9800 . ?
C10 H10B 0.9800 . ?
C10 H10C 0.9800 . ?
C13 C16 1.521(2) . ?
C13 C15 1.523(2) . ?
C13 C14 1.524(2) . ?
C12 H12A 0.9800 . ?
C12 H12B 0.9800 . ?
C12 H12C 0.9800 . ?
C11 H11A 0.9800 . ?
C11 H11B 0.9800 . ?
C11 H11C 0.9800 . ?
C16 H16A 0.9800 . ?
C16 H16B 0.9800 . ?
C16 H16C 0.9800 . ?
C15 H15A 0.9800 . ?
C15 H15B 0.9800 . ?
C15 H15C 0.9800 . ?
C23 C24 1.534(2) . ?
C23 C25 1.534(2) . ?
C23 H23 1.0000 . ?
C22 C20 1.524(3) . ?
C22 H22A 0.9800 . ?
C22 H22B 0.9800 . ?
C22 H22C 0.9800 . ?
C21 C20 1.534(3) . ?
C21 H21A 0.9800 . ?
C21 H21B 0.9800 . ?
C21 H21C 0.9800 . ?
C26 C27 1.383(2) . ?
C26 C34 1.511(2) . ?
C25 H25A 0.9800 . ?
C25 H25B 0.9800 . ?
C25 H25C 0.9800 . ?
C24 H24A 0.9800 . ?
C24 H24B 0.9800 . ?
C24 H24C 0.9800 . ?
C14 H14A 0.9800 . ?
C14 H14B 0.9800 . ?
C14 H14C 0.9800 . ?
C20 H20 1.0000 . ?
C19 C17 1.535(2) . ?
C19 H19A 0.9800 . ?
C19 H19B 0.9800 . ?
C19 H19C 0.9800 . ?
C17 C18 1.530(2) . ?
C17 H17 1.0000 . ?
C18 H18A 0.9800 . ?
C18 H18B 0.9800 . ?
C18 H18C 0.9800 . ?
C30 C31 1.536(2) . ?
C30 C32 1.537(2) . ?
C30 C33 1.542(2) . ?
C31 H31A 0.9800 . ?
C31 H31B 0.9800 . ?
C31 H31C 0.9800 . ?
C32 H32A 0.9800 . ?
C32 H32B 0.9800 . ?
C32 H32C 0.9800 . ?
C33 H33A 0.9800 . ?
C33 H33B 0.9800 . ?
C33 H33C 0.9800 . ?
C34 H34A 0.9800 . ?
C34 H34B 0.9800 . ?
C34 H34C 0.9800 . ?
C35 C40 1.405(2) . ?
C35 C36 1.408(2) . ?
C36 C37 1.392(2) . ?
C36 C41 1.510(2) . ?
C37 C38 1.389(2) . ?
C37 H37 0.9500 . ?
C38 C39 1.390(2) . ?
C38 C42 1.510(2) . ?
C39 C40 1.395(2) . ?
C39 H39 0.9500 . ?
C40 C43 1.517(2) . ?
C41 H41A 0.9800 . ?
C41 H41B 0.9800 . ?
C41 H41C 0.9800 . ?
C42 H42A 0.9800 . ?
C42 H42B 0.9800 . ?
C42 H42C 0.9800 . ?
C43 H43A 0.9800 . ?
C43 H43B 0.9800 . ?
C43 H43C 0.9800 . ?
C29 C28 1.347(2) . ?
C29 H29 0.9500 . ?
C28 C27 1.426(2) . ?
C28 H28 0.9500 . ?

loop_
_geom_angle_atom_site_label_1
_geom_angle_atom_site_label_2
_geom_angle_atom_site_label_3
_geom_angle
_geom_angle_site_symmetry_1
_geom_angle_site_symmetry_3
_geom_angle_publ_flag
C1 N1 C13 130.93(12) . . ?
C1 N1 B1 88.24(11) . . ?
C13 N1 B1 135.32(12) . . ?
C1 N1 Rh1 67.22(7) . . ?
C13 N1 Rh1 133.73(9) . . ?
B1 N1 Rh1 75.39(8) . . ?
N1 B1 C2 88.13(11) . . ?
N1 B1 C4 134.67(13) . . ?
C2 B1 C4 135.61(14) . . ?
N1 B1 C1 44.69(7) . . ?
C2 B1 C1 43.47(8) . . ?
C4 B1 C1 169.32(12) . . ?
N1 B1 Rh1 63.93(7) . . ?
C2 B1 Rh1 66.93(8) . . ?
C4 B1 Rh1 134.74(10) . . ?
C1 B1 Rh1 55.93(6) . . ?
C1 Rh1 N1 41.35(5) . . ?
C1 Rh1 C2 39.45(6) . . ?
N1 Rh1 C2 59.58(5) . . ?
C1 Rh1 B1 57.51(6) . . ?
N1 Rh1 B1 40.67(6) . . ?
C2 Rh1 B1 40.39(6) . . ?
C1 Rh1 P1 122.38(5) . . ?
N1 Rh1 P1 162.38(3) . . ?
C2 Rh1 P1 103.78(5) . . ?
B1 Rh1 P1 130.57(5) . . ?
C1 Rh1 Cl1 132.63(4) . . ?
N1 Rh1 Cl1 104.31(4) . . ?
C2 Rh1 Cl1 162.75(4) . . ?
B1 Rh1 Cl1 123.66(4) . . ?
P1 Rh1 Cl1 92.82(3) . . ?
C2 C1 N1 94.61(11) . . ?
C2 C1 C27 134.36(13) . . ?
N1 C1 C27 130.48(13) . . ?
C2 C1 Rh1 75.47(8) . . ?
N1 C1 Rh1 71.43(7) . . ?
C27 C1 Rh1 120.53(10) . . ?
C2 C1 B1 47.58(8) . . ?
N1 C1 B1 47.07(8) . . ?
C27 C1 B1 172.44(12) . . ?
Rh1 C1 B1 66.55(6) . . ?
C23 P1 C17 102.67(8) . . ?
C23 P1 C20 109.33(7) . . ?
C17 P1 C20 103.41(8) . . ?
C23 P1 Rh1 114.92(6) . . ?
C17 P1 Rh1 113.18(6) . . ?
C20 P1 Rh1 112.33(6) . . ?
N2 B2 C29 116.73(13) . . ?
N2 B2 C35 129.71(13) . . ?
C29 B2 C35 113.54(13) . . ?
C1 C2 C3 129.90(13) . . ?
C1 C2 B1 88.96(12) . . ?
C3 C2 B1 138.52(13) . . ?
C1 C2 Rh1 65.08(8) . . ?
C3 C2 Rh1 131.73(10) . . ?
B1 C2 Rh1 72.68(8) . . ?
C26 N2 B2 118.90(12) . . ?
C26 N2 C30 117.13(12) . . ?
B2 N2 C30 123.37(12) . . ?
C7 C8 C9 122.17(14) . . ?
C7 C8 H8 118.9 . . ?
C9 C8 H8 118.9 . . ?
C8 C7 C6 117.76(14) . . ?
C8 C7 C11 121.05(14) . . ?
C6 C7 C11 121.19(14) . . ?
C7 C6 C5 121.64(14) . . ?
C7 C6 H6 119.2 . . ?
C5 C6 H6 119.2 . . ?
C6 C5 C4 120.54(14) . . ?
C6 C5 C10 118.54(14) . . ?
C4 C5 C10 120.92(14) . . ?
C9 C4 C5 117.79(13) . . ?
C9 C4 B1 124.28(13) . . ?
C5 C4 B1 117.73(13) . . ?
C2 C3 H3A 109.5 . . ?
C2 C3 H3B 109.5 . . ?
H3A C3 H3B 109.5 . . ?
C2 C3 H3C 109.5 . . ?
H3A C3 H3C 109.5 . . ?
H3B C3 H3C 109.5 . . ?
C8 C9 C4 120.08(14) . . ?
C8 C9 C12 118.20(13) . . ?
C4 C9 C12 121.71(13) . . ?
C5 C10 H10A 109.5 . . ?
C5 C10 H10B 109.5 . . ?
H10A C10 H10B 109.5 . . ?
C5 C10 H10C 109.5 . . ?
H10A C10 H10C 109.5 . . ?
H10B C10 H10C 109.5 . . ?
N1 C13 C16 113.02(13) . . ?
N1 C13 C15 106.32(13) . . ?
C16 C13 C15 109.33(14) . . ?
N1 C13 C14 107.58(13) . . ?
C16 C13 C14 109.37(14) . . ?
C15 C13 C14 111.21(16) . . ?
C9 C12 H12A 109.5 . . ?
C9 C12 H12B 109.5 . . ?
H12A C12 H12B 109.5 . . ?
C9 C12 H12C 109.5 . . ?
H12A C12 H12C 109.5 . . ?
H12B C12 H12C 109.5 . . ?
C7 C11 H11A 109.5 . . ?
C7 C11 H11B 109.5 . . ?
H11A C11 H11B 109.5 . . ?
C7 C11 H11C 109.5 . . ?
H11A C11 H11C 109.5 . . ?
H11B C11 H11C 109.5 . . ?
C13 C16 H16A 109.5 . . ?
C13 C16 H16B 109.5 . . ?
H16A C16 H16B 109.5 . . ?
C13 C16 H16C 109.5 . . ?
H16A C16 H16C 109.5 . . ?
H16B C16 H16C 109.5 . . ?
C13 C15 H15A 109.5 . . ?
C13 C15 H15B 109.5 . . ?
H15A C15 H15B 109.5 . . ?
C13 C15 H15C 109.5 . . ?
H15A C15 H15C 109.5 . . ?
H15B C15 H15C 109.5 . . ?
C24 C23 C25 110.09(14) . . ?
C24 C23 P1 117.51(12) . . ?
C25 C23 P1 112.53(12) . . ?
C24 C23 H23 105.2 . . ?
C25 C23 H23 105.2 . . ?
P1 C23 H23 105.2 . . ?
C20 C22 H22A 109.5 . . ?
C20 C22 H22B 109.5 . . ?
H22A C22 H22B 109.5 . . ?
C20 C22 H22C 109.5 . . ?
H22A C22 H22C 109.5 . . ?
H22B C22 H22C 109.5 . . ?
C20 C21 H21A 109.5 . . ?
C20 C21 H21B 109.5 . . ?
H21A C21 H21B 109.5 . . ?
C20 C21 H21C 109.5 . . ?
H21A C21 H21C 109.5 . . ?
H21B C21 H21C 109.5 . . ?
C27 C26 N2 121.24(13) . . ?
C27 C26 C34 117.02(13) . . ?
N2 C26 C34 121.15(12) . . ?
C23 C25 H25A 109.5 . . ?
C23 C25 H25B 109.5 . . ?
H25A C25 H25B 109.5 . . ?
C23 C25 H25C 109.5 . . ?
H25A C25 H25C 109.5 . . ?
H25B C25 H25C 109.5 . . ?
C23 C24 H24A 109.5 . . ?
C23 C24 H24B 109.5 . . ?
H24A C24 H24B 109.5 . . ?
C23 C24 H24C 109.5 . . ?
H24A C24 H24C 109.5 . . ?
H24B C24 H24C 109.5 . . ?
C13 C14 H14A 109.5 . . ?
C13 C14 H14B 109.5 . . ?
H14A C14 H14B 109.5 . . ?
C13 C14 H14C 109.5 . . ?
H14A C14 H14C 109.5 . . ?
H14B C14 H14C 109.5 . . ?
C22 C20 C21 110.83(17) . . ?
C22 C20 P1 112.69(12) . . ?
C21 C20 P1 116.36(13) . . ?
C22 C20 H20 105.3 . . ?
C21 C20 H20 105.3 . . ?
P1 C20 H20 105.3 . . ?
C17 C19 H19A 109.5 . . ?
C17 C19 H19B 109.5 . . ?
H19A C19 H19B 109.5 . . ?
C17 C19 H19C 109.5 . . ?
H19A C19 H19C 109.5 . . ?
H19B C19 H19C 109.5 . . ?
C18 C17 C19 110.77(14) . . ?
C18 C17 P1 112.74(12) . . ?
C19 C17 P1 110.45(11) . . ?
C18 C17 H17 107.5 . . ?
C19 C17 H17 107.5 . . ?
P1 C17 H17 107.5 . . ?
C17 C18 H18A 109.5 . . ?
C17 C18 H18B 109.5 . . ?
H18A C18 H18B 109.5 . . ?
C17 C18 H18C 109.5 . . ?
H18A C18 H18C 109.5 . . ?
H18B C18 H18C 109.5 . . ?
N2 C30 C31 112.28(12) . . ?
N2 C30 C32 107.33(11) . . ?
C31 C30 C32 104.49(13) . . ?
N2 C30 C33 113.02(13) . . ?
C31 C30 C33 106.43(13) . . ?
C32 C30 C33 113.04(13) . . ?
C30 C31 H31A 109.5 . . ?
C30 C31 H31B 109.5 . . ?
H31A C31 H31B 109.5 . . ?
C30 C31 H31C 109.5 . . ?
H31A C31 H31C 109.5 . . ?
H31B C31 H31C 109.5 . . ?
C30 C32 H32A 109.5 . . ?
C30 C32 H32B 109.5 . . ?
H32A C32 H32B 109.5 . . ?
C30 C32 H32C 109.5 . . ?
H32A C32 H32C 109.5 . . ?
H32B C32 H32C 109.5 . . ?
C30 C33 H33A 109.5 . . ?
C30 C33 H33B 109.5 . . ?
H33A C33 H33B 109.5 . . ?
C30 C33 H33C 109.5 . . ?
H33A C33 H33C 109.5 . . ?
H33B C33 H33C 109.5 . . ?
C26 C34 H34A 109.5 . . ?
C26 C34 H34B 109.5 . . ?
H34A C34 H34B 109.5 . . ?
C26 C34 H34C 109.5 . . ?
H34A C34 H34C 109.5 . . ?
H34B C34 H34C 109.5 . . ?
C40 C35 C36 118.23(13) . . ?
C40 C35 B2 120.57(13) . . ?
C36 C35 B2 120.25(13) . . ?
C37 C36 C35 120.05(14) . . ?
C37 C36 C41 119.45(13) . . ?
C35 C36 C41 120.49(13) . . ?
C38 C37 C36 121.95(14) . . ?
C38 C37 H37 119.0 . . ?
C36 C37 H37 119.0 . . ?
C37 C38 C39 117.80(14) . . ?
C37 C38 C42 120.85(14) . . ?
C39 C38 C42 121.34(14) . . ?
C38 C39 C40 121.62(14) . . ?
C38 C39 H39 119.2 . . ?
C40 C39 H39 119.2 . . ?
C39 C40 C35 120.29(14) . . ?
C39 C40 C43 119.09(14) . . ?
C35 C40 C43 120.61(14) . . ?
C36 C41 H41A 109.5 . . ?
C36 C41 H41B 109.5 . . ?
H41A C41 H41B 109.5 . . ?
C36 C41 H41C 109.5 . . ?
H41A C41 H41C 109.5 . . ?
H41B C41 H41C 109.5 . . ?
C38 C42 H42A 109.5 . . ?
C38 C42 H42B 109.5 . . ?
H42A C42 H42B 109.5 . . ?
C38 C42 H42C 109.5 . . ?
H42A C42 H42C 109.5 . . ?
H42B C42 H42C 109.5 . . ?
C40 C43 H43A 109.5 . . ?
C40 C43 H43B 109.5 . . ?
H43A C43 H43B 109.5 . . ?
C40 C43 H43C 109.5 . . ?
H43A C43 H43C 109.5 . . ?
H43B C43 H43C 109.5 . . ?
C28 C29 B2 120.43(14) . . ?
C28 C29 H29 119.8 . . ?
B2 C29 H29 119.8 . . ?
C29 C28 C27 120.18(13) . . ?
C29 C28 H28 119.9 . . ?
C27 C28 H28 119.9 . . ?
C26 C27 C28 121.41(13) . . ?
C26 C27 C1 120.67(13) . . ?
C28 C27 C1 117.68(13) . . ?

loop_
_geom_torsion_atom_site_label_1
_geom_torsion_atom_site_label_2
_geom_torsion_atom_site_label_3
_geom_torsion_atom_site_label_4
_geom_torsion
_geom_torsion_site_symmetry_1
_geom_torsion_site_symmetry_2
_geom_torsion_site_symmetry_3
_geom_torsion_site_symmetry_4
_geom_torsion_publ_flag
C1 N1 B1 C2 1.77(10) . . . . ?
C13 N1 B1 C2 156.06(15) . . . . ?
Rh1 N1 B1 C2 -65.13(8) . . . . ?
C1 N1 B1 C4 -164.90(16) . . . . ?
C13 N1 B1 C4 -10.6(3) . . . . ?
Rh1 N1 B1 C4 128.19(17) . . . . ?
C13 N1 B1 C1 154.29(19) . . . . ?
Rh1 N1 B1 C1 -66.90(7) . . . . ?
C1 N1 B1 Rh1 66.90(7) . . . . ?
C13 N1 B1 Rh1 -138.80(16) . . . . ?
C13 N1 C1 C2 -158.10(14) . . . . ?
B1 N1 C1 C2 -1.90(11) . . . . ?
Rh1 N1 C1 C2 72.98(8) . . . . ?
C13 N1 C1 C27 14.2(2) . . . . ?
B1 N1 C1 C27 170.42(15) . . . . ?
Rh1 N1 C1 C27 -114.69(15) . . . . ?
C13 N1 C1 Rh1 128.92(14) . . . . ?
B1 N1 C1 Rh1 -74.89(8) . . . . ?
C13 N1 C1 B1 -156.19(18) . . . . ?
Rh1 N1 C1 B1 74.89(8) . . . . ?
N1 C1 C2 C3 165.92(14) . . . . ?
C27 C1 C2 C3 -5.9(3) . . . . ?
Rh1 C1 C2 C3 -124.62(15) . . . . ?
B1 C1 C2 C3 164.0(2) . . . . ?
N1 C1 C2 B1 1.89(11) . . . . ?
C27 C1 C2 B1 -169.94(16) . . . . ?
Rh1 C1 C2 B1 71.34(8) . . . . ?
N1 C1 C2 Rh1 -69.45(8) . . . . ?
C27 C1 C2 Rh1 118.72(17) . . . . ?
B1 C1 C2 Rh1 -71.34(8) . . . . ?
N1 B1 C2 C1 -1.81(10) . . . . ?
C4 B1 C2 C1 164.64(17) . . . . ?
Rh1 B1 C2 C1 -64.17(8) . . . . ?
N1 B1 C2 C3 -163.23(17) . . . . ?
C4 B1 C2 C3 3.2(3) . . . . ?
C1 B1 C2 C3 -161.4(2) . . . . ?
Rh1 B1 C2 C3 134.41(19) . . . . ?
N1 B1 C2 Rh1 62.36(7) . . . . ?
C4 B1 C2 Rh1 -131.20(18) . . . . ?
C1 B1 C2 Rh1 64.17(8) . . . . ?
C29 B2 N2 C26 6.9(2) . . . . ?
C35 B2 N2 C26 -171.35(14) . . . . ?
C29 B2 N2 C30 -163.99(13) . . . . ?
C35 B2 N2 C30 17.8(2) . . . . ?
C9 C8 C7 C6 -1.3(2) . . . . ?
C9 C8 C7 C11 178.78(14) . . . . ?
C8 C7 C6 C5 1.3(2) . . . . ?
C11 C7 C6 C5 -178.81(14) . . . . ?
C7 C6 C5 C4 0.0(2) . . . . ?
C7 C6 C5 C10 -179.25(15) . . . . ?
C6 C5 C4 C9 -1.2(2) . . . . ?
C10 C5 C4 C9 177.99(14) . . . . ?
C6 C5 C4 B1 173.98(14) . . . . ?
C10 C5 C4 B1 -6.8(2) . . . . ?
N1 B1 C4 C9 -85.9(2) . . . . ?
C2 B1 C4 C9 113.38(19) . . . . ?
C1 B1 C4 C9 -167.1(6) . . . . ?
Rh1 B1 C4 C9 10.4(2) . . . . ?
N1 B1 C4 C5 99.30(19) . . . . ?
C2 B1 C4 C5 -61.5(2) . . . . ?
C1 B1 C4 C5 18.1(7) . . . . ?
Rh1 B1 C4 C5 -164.39(12) . . . . ?
C7 C8 C9 C4 0.1(2) . . . . ?
C7 C8 C9 C12 179.22(14) . . . . ?
C5 C4 C9 C8 1.2(2) . . . . ?
B1 C4 C9 C8 -173.67(14) . . . . ?
C5 C4 C9 C12 -177.91(14) . . . . ?
B1 C4 C9 C12 7.2(2) . . . . ?
C1 N1 C13 C16 -57.2(2) . . . . ?
B1 N1 C13 C16 157.80(15) . . . . ?
Rh1 N1 C13 C16 39.69(19) . . . . ?
C1 N1 C13 C15 -177.16(15) . . . . ?
B1 N1 C13 C15 37.9(2) . . . . ?
Rh1 N1 C13 C15 -80.25(17) . . . . ?
C1 N1 C13 C14 63.6(2) . . . . ?
B1 N1 C13 C14 -81.4(2) . . . . ?
Rh1 N1 C13 C14 160.53(12) . . . . ?
C17 P1 C23 C24 -43.17(14) . . . . ?
C20 P1 C23 C24 66.15(15) . . . . ?
Rh1 P1 C23 C24 -166.49(11) . . . . ?
C17 P1 C23 C25 -172.62(12) . . . . ?
C20 P1 C23 C25 -63.30(14) . . . . ?
Rh1 P1 C23 C25 64.06(12) . . . . ?
B2 N2 C26 C27 -12.0(2) . . . . ?
C30 N2 C26 C27 159.44(13) . . . . ?
B2 N2 C26 C34 158.92(14) . . . . ?
C30 N2 C26 C34 -29.62(19) . . . . ?
C23 P1 C20 C22 76.41(14) . . . . ?
C17 P1 C20 C22 -174.77(13) . . . . ?
Rh1 P1 C20 C22 -52.41(14) . . . . ?
C23 P1 C20 C21 -53.18(17) . . . . ?
C17 P1 C20 C21 55.64(17) . . . . ?
Rh1 P1 C20 C21 178.01(14) . . . . ?
C23 P1 C17 C18 170.49(12) . . . . ?
C20 P1 C17 C18 56.77(13) . . . . ?
Rh1 P1 C17 C18 -65.03(13) . . . . ?
C23 P1 C17 C19 -64.99(13) . . . . ?
C20 P1 C17 C19 -178.71(11) . . . . ?
Rh1 P1 C17 C19 59.49(12) . . . . ?
C26 N2 C30 C31 -171.30(13) . . . . ?
B2 N2 C30 C31 -0.26(19) . . . . ?
C26 N2 C30 C32 -57.02(17) . . . . ?
B2 N2 C30 C32 114.02(15) . . . . ?
C26 N2 C30 C33 68.30(16) . . . . ?
B2 N2 C30 C33 -120.67(15) . . . . ?
N2 B2 C35 C40 -115.42(18) . . . . ?
C29 B2 C35 C40 66.28(18) . . . . ?
N2 B2 C35 C36 75.9(2) . . . . ?
C29 B2 C35 C36 -102.36(16) . . . . ?
C40 C35 C36 C37 0.6(2) . . . . ?
B2 C35 C36 C37 169.48(13) . . . . ?
C40 C35 C36 C41 179.91(13) . . . . ?
B2 C35 C36 C41 -11.2(2) . . . . ?
C35 C36 C37 C38 -2.7(2) . . . . ?
C41 C36 C37 C38 177.98(13) . . . . ?
C36 C37 C38 C39 2.7(2) . . . . ?
C36 C37 C38 C42 -175.90(14) . . . . ?
C37 C38 C39 C40 -0.7(2) . . . . ?
C42 C38 C39 C40 177.88(14) . . . . ?
C38 C39 C40 C35 -1.3(2) . . . . ?
C38 C39 C40 C43 177.60(14) . . . . ?
C36 C35 C40 C39 1.3(2) . . . . ?
B2 C35 C40 C39 -167.52(13) . . . . ?
C36 C35 C40 C43 -177.52(14) . . . . ?
B2 C35 C40 C43 13.6(2) . . . . ?
N2 B2 C29 C28 2.4(2) . . . . ?
C35 B2 C29 C28 -179.08(14) . . . . ?
B2 C29 C28 C27 -6.8(2) . . . . ?
N2 C26 C27 C28 7.8(2) . . . . ?
C34 C26 C27 C28 -163.51(14) . . . . ?
N2 C26 C27 C1 -166.36(13) . . . . ?
C34 C26 C27 C1 22.3(2) . . . . ?
C29 C28 C27 C26 2.0(2) . . . . ?
C29 C28 C27 C1 176.30(15) . . . . ?
C2 C1 C27 C26 48.7(2) . . . . ?
N1 C1 C27 C26 -120.54(17) . . . . ?
Rh1 C1 C27 C26 148.48(12) . . . . ?
C2 C1 C27 C28 -125.62(17) . . . . ?
N1 C1 C27 C28 65.1(2) . . . . ?
Rh1 C1 C27 C28 -25.87(18) . . . . ?

_refine_diff_density_max         0.508
_refine_diff_density_min         -0.651
_refine_diff_density_rms         0.048

_shelx_res_file                  
;

TITL test_a.res in P-1
    test_a.res
    created by SHELXL-2017/1 at 17:48:25 on 22-May-2019
REM Old TITL test in P1
REM SHELXT solution in P-1
REM R1 0.086,  Rweak 0.008,  Alpha 0.032,  Orientation as input
REM Formula found by SHELXT:  C44 B N2 Cl2 Rh
CELL  0.71073   9.2695  12.1027  20.1679  106.938   91.473   96.900
ZERR    2.000   0.0027   0.0025   0.0073    0.010    0.014    0.013
LATT  1
SFAC C H B N P CL RH
UNIT 86 138 4 4 2 2 2
TEMP -171.850
SIZE 0.256 0.285 0.29
L.S. 10
BOND $H
LIST 4
acta 52
conf
shel 999 0.8
FMAP 2
PLAN 20
WGHT    0.023100    1.216900
FVAR       0.58310
N1    4    0.578442    0.582841    0.339275    11.00000    0.02162    0.01250 =
         0.01701    0.00537    0.00057    0.00018
B1    3    0.743471    0.595068    0.352667    11.00000    0.02150    0.01668 =
         0.01545    0.00802   -0.00121   -0.00086
CL1   6    0.561405    0.677171    0.189100    11.00000    0.03219    0.02286 =
         0.02406    0.01346    0.00246    0.01080
RH1   7    0.660022    0.546369    0.239744    11.00000    0.01969    0.01123 =
         0.01456    0.00535   -0.00212    0.00123
C1    1    0.579918    0.457701    0.306224    11.00000    0.02341    0.01361 =
         0.01624    0.00654   -0.00230    0.00085
P1    5    0.766858    0.456247    0.138879    11.00000    0.02798    0.01534 =
         0.01520    0.00438   -0.00167    0.00596
B2    3    0.244700    0.165295    0.224827    11.00000    0.01785    0.01635 =
         0.02329    0.00662    0.00132    0.00126
C2    1    0.735155    0.463757    0.314973    11.00000    0.02252    0.01627 =
         0.01583    0.00826   -0.00331    0.00014
N2    4    0.353154    0.165282    0.278188    11.00000    0.01701    0.01467 =
         0.02338    0.01004    0.00111    0.00086
C8    1    1.043982    0.862632    0.424317    11.00000    0.02205    0.01676 =
         0.02384    0.00408    0.00275   -0.00218
AFIX  43
H8    2    1.089251    0.926631    0.410735    11.00000   -1.20000
AFIX   0
C7    1    1.092818    0.847024    0.486131    11.00000    0.01753    0.02124 =
         0.02233   -0.00044   -0.00024    0.00074
C6    1    1.022584    0.754050    0.505547    11.00000    0.02406    0.02563 =
         0.01740    0.00495   -0.00266    0.00293
AFIX  43
H6    2    1.052904    0.742686    0.548168    11.00000   -1.20000
AFIX   0
C5    1    0.908980    0.677274    0.464057    11.00000    0.02309    0.02015 =
         0.02049    0.00682   -0.00071    0.00046
C4    1    0.861221    0.691905    0.400292    11.00000    0.01950    0.01610 =
         0.01759    0.00443   -0.00017    0.00079
C3    1    0.827251    0.368421    0.308024    11.00000    0.02549    0.01897 =
         0.02173    0.00917   -0.00368    0.00387
AFIX 137
H3A   2    0.781435    0.298054    0.272525    11.00000   -1.50000
H3B   2    0.836906    0.351971    0.352603    11.00000   -1.50000
H3C   2    0.923872    0.392649    0.294382    11.00000   -1.50000
AFIX   0
C9    1    0.930353    0.787301    0.381347    11.00000    0.02173    0.01667 =
         0.01836    0.00369    0.00211    0.00112
C10   1    0.836655    0.578986    0.489177    11.00000    0.03375    0.03136 =
         0.02535    0.01591   -0.00676   -0.00596
AFIX 137
H10A  2    0.730923    0.579085    0.487295    11.00000   -1.50000
H10B  2    0.872430    0.589971    0.537115    11.00000   -1.50000
H10C  2    0.859858    0.504364    0.459360    11.00000   -1.50000
AFIX   0
C13   1    0.460104    0.648287    0.372286    11.00000    0.02285    0.01919 =
         0.02254    0.00608    0.00367    0.00397
C12   1    0.883781    0.812493    0.315640    11.00000    0.03326    0.01923 =
         0.02147    0.00836   -0.00266   -0.00583
AFIX 137
H12A  2    0.831250    0.741467    0.283138    11.00000   -1.50000
H12B  2    0.969943    0.838959    0.294384    11.00000   -1.50000
H12C  2    0.819878    0.873428    0.326686    11.00000   -1.50000
AFIX   0
C11   1    1.217953    0.928492    0.530923    11.00000    0.02337    0.02817 =
         0.02642    0.00030   -0.00336   -0.00375
AFIX 137
H11A  2    1.207882    0.930548    0.579505    11.00000   -1.50000
H11B  2    1.216924    1.006999    0.526632    11.00000   -1.50000
H11C  2    1.310162    0.900734    0.515664    11.00000   -1.50000
AFIX   0
C16   1    0.325167    0.628698    0.323623    11.00000    0.02483    0.03756 =
         0.03226    0.00844    0.00016    0.01028
AFIX 137
H16A  2    0.256046    0.681024    0.345940    11.00000   -1.50000
H16B  2    0.279589    0.547645    0.313118    11.00000   -1.50000
H16C  2    0.352936    0.644806    0.280459    11.00000   -1.50000
AFIX   0
C15   1    0.522558    0.776764    0.393874    11.00000    0.03199    0.01889 =
         0.06546    0.00031    0.01049    0.00508
AFIX 137
H15A  2    0.448475    0.823822    0.416305    11.00000   -1.50000
H15B  2    0.551856    0.799086    0.352715    11.00000   -1.50000
H15C  2    0.607536    0.790070    0.426495    11.00000   -1.50000
AFIX   0
C23   1    0.816524    0.310207    0.133731    11.00000    0.03824    0.01744 =
         0.02065    0.00423   -0.00413    0.00952
AFIX  13
H23   2    0.872311    0.320619    0.178716    11.00000   -1.20000
AFIX   0
C22   1    0.497670    0.391906    0.060231    11.00000    0.05428    0.03467 =
         0.04014    0.01586   -0.02857   -0.00489
AFIX 137
H22A  2    0.440816    0.395430    0.019424    11.00000   -1.50000
H22B  2    0.455007    0.434608    0.102516    11.00000   -1.50000
H22C  2    0.496540    0.310388    0.059289    11.00000   -1.50000
AFIX   0
C21   1    0.717934    0.392174   -0.010222    11.00000    0.08603    0.06169 =
         0.01731    0.00554   -0.00368    0.04495
AFIX 137
H21A  2    0.660211    0.405537   -0.047869    11.00000   -1.50000
H21B  2    0.715464    0.308188   -0.017866    11.00000   -1.50000
H21C  2    0.818860    0.427911   -0.009404    11.00000   -1.50000
AFIX   0
C26   1    0.448128    0.268190    0.309732    11.00000    0.01773    0.01768 =
         0.02070    0.00773   -0.00064    0.00033
C25   1    0.683208    0.220936    0.132181    11.00000    0.04592    0.01740 =
         0.03483    0.00795   -0.00480    0.00608
AFIX 137
H25A  2    0.714329    0.154661    0.144712    11.00000   -1.50000
H25B  2    0.635023    0.193630    0.085390    11.00000   -1.50000
H25C  2    0.615100    0.257482    0.165452    11.00000   -1.50000
AFIX   0
C24   1    0.917464    0.257823    0.077244    11.00000    0.04674    0.02638 =
         0.02505    0.00299   -0.00162    0.01907
AFIX 137
H24A  2    0.945489    0.185998    0.083821    11.00000   -1.50000
H24B  2    1.004884    0.313819    0.080374    11.00000   -1.50000
H24C  2    0.866524    0.240175    0.031437    11.00000   -1.50000
AFIX   0
C14   1    0.420000    0.608347    0.435230    11.00000    0.04310    0.05500 =
         0.03017    0.02177    0.01532    0.01982
AFIX 137
H14A  2    0.343947    0.651697    0.458902    11.00000   -1.50000
H14B  2    0.506250    0.622840    0.467235    11.00000   -1.50000
H14C  2    0.384010    0.524817    0.420033    11.00000   -1.50000
AFIX   0
C20   1    0.654171    0.446782    0.059395    11.00000    0.04677    0.02408 =
         0.01739    0.00528   -0.00610    0.01281
AFIX  13
H20   2    0.647517    0.529349    0.060952    11.00000   -1.20000
AFIX   0
C19   1    1.051880    0.551272    0.189145    11.00000    0.02852    0.03161 =
         0.04130    0.01270    0.00027    0.00486
AFIX 137
H19A  2    1.144199    0.594272    0.182519    11.00000   -1.50000
H19B  2    1.068383    0.474059    0.191628    11.00000   -1.50000
H19C  2    1.012746    0.594170    0.232422    11.00000   -1.50000
AFIX   0
C17   1    0.942721    0.537671    0.127849    11.00000    0.03122    0.02284 =
         0.02633    0.00884    0.00759    0.00837
AFIX  13
H17   2    0.983359    0.490280    0.084913    11.00000   -1.20000
AFIX   0
C18   1    0.925807    0.656337    0.118164    11.00000    0.03814    0.02542 =
         0.03424    0.01445    0.01007    0.00708
AFIX 137
H18A  2    1.022282    0.699503    0.118165    11.00000   -1.50000
H18B  2    0.872914    0.700573    0.156272    11.00000   -1.50000
H18C  2    0.871392    0.644935    0.073851    11.00000   -1.50000
AFIX   0
C30   1    0.384978    0.054408    0.295020    11.00000    0.01777    0.01773 =
         0.03435    0.01583    0.00065    0.00230
C31   1    0.288976   -0.055149    0.249409    11.00000    0.02197    0.01571 =
         0.04520    0.01443   -0.00092    0.00201
AFIX 137
H31A  2    0.321478   -0.124509    0.257518    11.00000   -1.50000
H31B  2    0.296795   -0.059338    0.200393    11.00000   -1.50000
H31C  2    0.187412   -0.051492    0.261218    11.00000   -1.50000
AFIX   0
C32   1    0.540853    0.034911    0.275006    11.00000    0.01887    0.02451 =
         0.04341    0.01721    0.00248    0.00400
AFIX 137
H32A  2    0.565177   -0.034984    0.285582    11.00000   -1.50000
H32B  2    0.609193    0.102601    0.301465    11.00000   -1.50000
H32C  2    0.547569    0.024686    0.225210    11.00000   -1.50000
AFIX   0
C33   1    0.360101    0.058797    0.370975    11.00000    0.02361    0.02964 =
         0.03760    0.02346    0.00040   -0.00126
AFIX 137
H33A  2    0.338319   -0.020727    0.374102    11.00000   -1.50000
H33B  2    0.278112    0.101789    0.386729    11.00000   -1.50000
H33C  2    0.448059    0.098118    0.400380    11.00000   -1.50000
AFIX   0
C34   1    0.525877    0.288082    0.379811    11.00000    0.02819    0.02547 =
         0.02315    0.01352   -0.00430   -0.00438
AFIX 137
H34A  2    0.582789    0.365761    0.394407    11.00000   -1.50000
H34B  2    0.591121    0.228975    0.376549    11.00000   -1.50000
H34C  2    0.454153    0.282413    0.413934    11.00000   -1.50000
AFIX   0
C35   1    0.113012    0.069166    0.187911    11.00000    0.01756    0.01257 =
         0.02381    0.00762   -0.00059    0.00187
C36   1   -0.013797    0.054734    0.223084    11.00000    0.01985    0.01488 =
         0.02194    0.00763    0.00032    0.00398
C37   1   -0.137826   -0.015872    0.187175    11.00000    0.01667    0.02019 =
         0.02602    0.01097    0.00202    0.00199
AFIX  43
H37   2   -0.221166   -0.027407    0.212038    11.00000   -1.20000
AFIX   0
C38   1   -0.143359   -0.069964    0.116068    11.00000    0.02074    0.01493 =
         0.02676    0.00914   -0.00345   -0.00060
C39   1   -0.017865   -0.055686    0.081519    11.00000    0.02727    0.01480 =
         0.02066    0.00419    0.00039    0.00187
AFIX  43
H39   2   -0.018899   -0.092700    0.032967    11.00000   -1.20000
AFIX   0
C40   1    0.109526    0.011637    0.116377    11.00000    0.02126    0.01708 =
         0.02467    0.00831    0.00291    0.00236
C41   1   -0.016170    0.114365    0.299986    11.00000    0.01966    0.02455 =
         0.02268    0.00618    0.00178    0.00435
AFIX 137
H41A  2   -0.117281    0.115689    0.312912    11.00000   -1.50000
H41B  2    0.033245    0.194407    0.310978    11.00000   -1.50000
H41C  2    0.033987    0.071701    0.325976    11.00000   -1.50000
AFIX   0
C42   1   -0.282406   -0.139586    0.077593    11.00000    0.02730    0.02701 =
         0.03191    0.01336   -0.00767   -0.00734
AFIX 137
H42A  2   -0.260413   -0.188570    0.031973    11.00000   -1.50000
H42B  2   -0.349868   -0.086316    0.071541    11.00000   -1.50000
H42C  2   -0.327180   -0.189058    0.104295    11.00000   -1.50000
AFIX   0
C43   1    0.244664    0.019950    0.076272    11.00000    0.02715    0.03654 =
         0.02761    0.00799    0.00681    0.00034
AFIX 137
H43A  2    0.218193   -0.011636    0.026354    11.00000   -1.50000
H43B  2    0.315628   -0.024886    0.089559    11.00000   -1.50000
H43C  2    0.287444    0.101740    0.087003    11.00000   -1.50000
AFIX   0
C29   1    0.253708    0.273943    0.201033    11.00000    0.02344    0.01959 =
         0.02830    0.01100   -0.00759   -0.00045
AFIX  43
H29   2    0.182976    0.279212    0.167543    11.00000   -1.20000
AFIX   0
C28   1    0.361356    0.362841    0.227125    11.00000    0.02423    0.01687 =
         0.02688    0.01172   -0.00415   -0.00001
AFIX  43
H28   2    0.372527    0.426684    0.208426    11.00000   -1.20000
AFIX   0
C27   1    0.458536    0.361365    0.282712    11.00000    0.01931    0.01501 =
         0.02011    0.00615   -0.00153   -0.00090
REM #####
HKLF 4


REM  test_a.res in P-1
REM R1 =  0.0221 for    8342 Fo > 4sig(Fo)  and  0.0236 for all    8743 data
REM    471 parameters refined using      0 restraints

END

WGHT      0.0231      1.2169

REM Highest difference peak  0.508,  deepest hole -0.651,  1-sigma level  0.048
Q1    1   0.7473  0.5258  0.2304  11.00000  0.05    0.51
Q2    1   0.6590  0.6062  0.3550  11.00000  0.05    0.38
Q3    1   0.1733  0.1130  0.2098  11.00000  0.05    0.34
Q4    1   0.7113  0.4972  0.1767  11.00000  0.05    0.33
Q5    1   0.7966  0.6492  0.3765  11.00000  0.05    0.32
Q6    1   1.2829  0.9651  0.5024  11.00000  0.05    0.32
Q7    1   0.0513  0.0625  0.2064  11.00000  0.05    0.31
Q8    1  -0.2089 -0.0961  0.0993  11.00000  0.05    0.31
Q9    1   0.7609  0.5268  0.3408  11.00000  0.05    0.30
Q10   1   0.3293  0.0051  0.2709  11.00000  0.05    0.29
Q11   1   0.6531  0.4409  0.3124  11.00000  0.05    0.29
Q12   1   0.4571  0.0460  0.2851  11.00000  0.05    0.29
Q13   1   0.5176  0.4127  0.2993  11.00000  0.05    0.28
Q14   1   0.0431 -0.0122  0.1021  11.00000  0.05    0.28
Q15   1   1.1456  0.8868  0.5050  11.00000  0.05    0.28
Q16   1   0.1220  0.0258  0.1536  11.00000  0.05    0.28
Q17   1   0.1647  0.0158  0.1008  11.00000  0.05    0.28
Q18   1   0.2583  0.2179  0.2106  11.00000  0.05    0.27
Q19   1   0.8824  0.6814  0.4318  11.00000  0.05    0.27
Q20   1  -0.0857 -0.0535  0.1001  11.00000  0.05    0.27
;
_shelx_res_checksum              54719
####################################################################### 
# 
# This file contains crystal structure data downloaded from the 
# Cambridge Structural Database (CSD) hosted by the Cambridge 
# Crystallographic Data Centre (CCDC).
# 
# Full information about CCDC data access policies and citation 
# guidelines are available at http://www.ccdc.cam.ac.uk/access/V1 
# 
# Audit and citation data items may have been added by the CCDC. 
# Please retain this information to preserve the provenance of 
# this file and to allow appropriate attribution of the data. 
# 
#######################################################################

data_test_a_CCDC9
_database_code_depnum_ccdc_archive 'CCDC 1997150'
loop_
_audit_author_name
_audit_author_address
'Merlin Hess'
;Julius Maximilians Universitaet Wuerzburg
Germany
;
_audit_update_record             
;
2020-04-15 deposited with the CCDC.	2020-08-07 downloaded from the CCDC.
;


_audit_creation_method           SHELXL-2018/3
_shelx_SHELXL_version_number     2018/3
_chemical_name_systematic        ?
_chemical_name_common            ?
_chemical_melting_point          ?
_chemical_formula_moiety         'C21 H28 B N'
_chemical_formula_sum            'C21 H28 B N'
_chemical_formula_weight         305.25

loop_
_atom_type_symbol
_atom_type_description
_atom_type_scat_dispersion_real
_atom_type_scat_dispersion_imag
_atom_type_scat_source
C C 0.0033 0.0016 'International Tables Vol C Tables 4.2.6.8 and 6.1.1.4'
H H 0.0000 0.0000 'International Tables Vol C Tables 4.2.6.8 and 6.1.1.4'
[truncated: 878,091 more chars]
